# Supplementary material for: Pioneer activity distinguishes activating from non‐activating SOX2 binding sites
Source: EMBO J. 2023 Sep 11;42(20):e113150. doi: 10.15252/embj.2022113150 (PMC10577566; doi:10.15252/embj.2022113150)
Supplement: Supplementary file 3 — Dataset EV1 [file EMBJ-42-e113150-s005.xls]

## Sheet: Sheet1
Dataset EV1
Datasets used in this study
List of all publicly available datasets of histones marks and proteins used in this study.

## Sheet: public_datasets_used
DCid	GSMID	Factor	Cell_Line	Cell_Type	Tissue_Type	Notes
75210	GSM2521510	SS18	ZhBTc4	Embryonic Stem Cell	Embryo	Used in Random Forest (Fig S2D); Shown in tornado plot (Fig S2E); Shown across dynamic parameters (Fig 3F);
402	GSM699165	CTCF	E14	Embryonic Stem Cell	Embryo	Used in Random Forest (Fig S2D); Shown in tornado plot (Fig S2E);
53428	GSM1534640	H3K79me2	None	Embryonic Stem Cell	None	Used in Random Forest (Fig S2D); Shown in tornado plot (Fig S2E);
68373	GSM2054692	H3K64ac	46C	Embryonic Stem Cell	Embryo	Used in Random Forest (Fig S2D); Shown in tornado plot (Fig S2E);
76353	GSM2438468	KLF4	None	Embryonic Stem Cell	None	Shown across dynamic parameters (Fig 3F);
431	GSM288347	SOX2	E14	Embryonic Stem Cell	Embryo	Used in SOX2 prediction (Fig S5D);
2900	GSM307139	SOX2	V6.5	Embryonic Stem Cell	Embryo	Used in SOX2 prediction (Fig S5D);
2901	GSM307138	SOX2	V6.5	Embryonic Stem Cell	Embryo	Used in SOX2 prediction (Fig S5D);
33742	GSM1059850	SOX2	KH2	Embryonic Stem Cell	Embryo	Used in SOX2 prediction (Fig S5D);
33744	GSM1059851	SOX2	KH2	Embryonic Stem Cell	Embryo	Used in SOX2 prediction (Fig S5D);
33780	GSM1059853	SOX2	KH2	Embryonic Stem Cell	Embryo	Used in SOX2 prediction (Fig S5D);
33792	GSM1059852	SOX2	KH2	Embryonic Stem Cell	Embryo	Used in SOX2 prediction (Fig S5D);
33914	GSM1033096	SOX2	None	None	Embryo	Used in SOX2 prediction (Fig S5D);
34527	GSM1050298	SOX2	None	Embryonic Stem Cell	Embryo	Used in SOX2 prediction (Fig S5D);
34528	GSM1050295	SOX2	None	Embryonic Stem Cell	Embryo	Used in SOX2 prediction (Fig S5D);
34542	GSM1050291	SOX2	None	Embryonic Stem Cell	Embryo	Used in SOX2 prediction (Fig S5D);
34548	GSM1050301	SOX2	None	Embryonic Stem Cell	Embryo	Used in SOX2 prediction (Fig S5D);
34554	GSM1050304	SOX2	None	Embryonic Stem Cell	Embryo	Used in SOX2 prediction (Fig S5D);
34556	GSM1050288	SOX2	None	Neural Progenitor Cell	Embryo	Used in SOX2 prediction (Fig S5D);
40161	GSM1082341	SOX2	None	Embryonic Stem Cell	Embryo	Used in SOX2 prediction (Fig S5D);
43034	GSM1246722	SOX2	ZhBTc4	Embryonic Stem Cell	Embryo	Used in SOX2 prediction (Fig S5D);
43845	GSM703186	SOX2	ZhBTc4	Embryonic Stem Cell	Embryo	Used in SOX2 prediction (Fig S5D);
43846	GSM703187	SOX2	ZhBTc4	Embryonic Stem Cell	Embryo	Used in SOX2 prediction (Fig S5D);
43847	GSM703188	SOX2	ZhBTc4	Embryonic Stem Cell	Embryo	Used in SOX2 prediction (Fig S5D);
43848	GSM703189	SOX2	ZhBTc4	Embryonic Stem Cell	Embryo	Used in SOX2 prediction (Fig S5D);
43849	GSM703190	SOX2	ZhBTc4	Embryonic Stem Cell	Embryo	Used in SOX2 prediction (Fig S5D);
44478	GSM1308179	SOX2	None	Embryonic Stem Cell	Embryo	Used in SOX2 prediction (Fig S5D);
44480	GSM1308181	SOX2	None	Embryonic Stem Cell	Embryo	Used in SOX2 prediction (Fig S5D);
44481	GSM1308182	SOX2	None	Embryonic Stem Cell	Embryo	Used in SOX2 prediction (Fig S5D);
50685	GSM1537541	SOX2	D3	Embryonic Stem Cell	Embryo	Used in SOX2 prediction (Fig S5D);
53245	GSM1436070	SOX2	None	Embryonic Stem Cell	Embryo	Used in SOX2 prediction (Fig S5D);
56005	GSM1842763	SOX2	KH2	Embryonic Stem Cell	Embryo	Used in SOX2 prediction (Fig S5D);
56009	GSM1842767	SOX2	KH2	Embryonic Stem Cell	Embryo	Used in SOX2 prediction (Fig S5D);
59138	GSM1923657	SOX2	CCE	Embryonic Stem Cell	Embryo	Used in SOX2 prediction (Fig S5D);
71763	GSM2385230	SOX2	None	Embryonic Stem Cell	None	Used in SOX2 prediction (Fig S5D);
71764	GSM2385226	SOX2	None	Embryonic Stem Cell	None	Used in SOX2 prediction (Fig S5D);
71765	GSM2385225	SOX2	None	Embryonic Stem Cell	None	Used in SOX2 prediction (Fig S5D);
71766	GSM2385224	SOX2	None	Embryonic Stem Cell	None	Used in SOX2 prediction (Fig S5D);
73467	GSM1910643	SOX2	None	Embryonic Stem Cell	None	Used in SOX2 prediction (Fig S5D);
73468	GSM1910642	SOX2	None	Embryonic Stem Cell	None	Used in SOX2 prediction (Fig S5D);
73469	GSM1910641	SOX2	None	Embryonic Stem Cell	None	Used in SOX2 prediction (Fig S5D);
73470	GSM1910640	SOX2	None	Embryonic Stem Cell	None	Used in SOX2 prediction (Fig S5D);
73602	GSM2417143	SOX2	None	Embryonic Stem Cell	None	Used in SOX2 prediction (Fig S5D);
75213	GSM2341320	SOX2	None	Embryonic Stem Cell	None	Used in SOX2 prediction (Fig S5D);
75215	GSM2341318	SOX2	None	Embryonic Stem Cell	None	Used in SOX2 prediction (Fig S5D);
75216	GSM2341317	SOX2	None	Embryonic Stem Cell	None	Used in SOX2 prediction (Fig S5D);
75217	GSM2341316	SOX2	None	Embryonic Stem Cell	None	Used in SOX2 prediction (Fig S5D);
75218	GSM2341315	SOX2	None	Embryonic Stem Cell	None	Used in SOX2 prediction (Fig S5D);
75237	GSM2341295	SOX2	ZhBTc4	Embryonic Stem Cell	Embryo	Used in SOX2 prediction (Fig S5D);
75240	GSM2341292	SOX2	ZhBTc4	Embryonic Stem Cell	Embryo	Used in SOX2 prediction (Fig S5D);
75242	GSM2341290	SOX2	ZhBTc4	Embryonic Stem Cell	Embryo	Used in SOX2 prediction (Fig S5D);
76346	GSM2438475	SOX2	None	Embryonic Stem Cell	None	Used in SOX2 prediction (Fig S5D);
76347	GSM2438474	SOX2	None	Embryonic Stem Cell	None	Used in SOX2 prediction (Fig S5D);
76348	GSM2438473	SOX2	None	Embryonic Stem Cell	None	Used in SOX2 prediction (Fig S5D);
77439	GSM1704280	SOX2	2TS22C	Embryonic Stem Cell	Embryo	Used in SOX2 prediction (Fig S5D);
77440	GSM1704279	SOX2	2TS22C	Embryonic Stem Cell	Embryo	Used in SOX2 prediction (Fig S5D);
77441	GSM1704278	SOX2	2TS22C	Embryonic Stem Cell	Embryo	Used in SOX2 prediction (Fig S5D);
77442	GSM1704277	SOX2	2TS22C	Embryonic Stem Cell	Embryo	Used in SOX2 prediction (Fig S5D);
85609	GSM2718357	SOX2	None	Stem cell	None	Used in SOX2 prediction (Fig S5D);
87	GSM611196	SIN3A	None	Embryonic Stem Cell	Embryo	Used in Random Forest (Fig S2D);
91	GSM611192	TET1	None	Embryonic Stem Cell	Embryo	Used in Random Forest (Fig S2D);
404	GSM651192	DPY30	E14	Embryonic Stem Cell	Embryo	Used in Random Forest (Fig S2D);
405	GSM288349	E2F1	E14	Embryonic Stem Cell	Embryo	Used in Random Forest (Fig S2D);
418	GSM288357	MYCN	E14	Embryonic Stem Cell	Embryo	Used in Random Forest (Fig S2D);
421	GSM470523	NR5A2	E14	Embryonic Stem Cell	Embryo	Used in Random Forest (Fig S2D);
433	GSM288350	TFCP2	E14	Embryonic Stem Cell	Embryo	Used in Random Forest (Fig S2D);
438	GSM288352	ZFX	E14	Embryonic Stem Cell	Embryo	Used in Random Forest (Fig S2D);
2167	GSM480162	SUZ12	LF2	Embryonic Stem Cell	Embryo	Used in Random Forest (Fig S2D);
2630	GSM558674	CHD7	R1	Embryonic Stem Cell	Embryo	Used in Random Forest (Fig S2D);
2816	GSM656526	ATF7IP	V6.5	Embryonic Stem Cell	Embryo	Used in Random Forest (Fig S2D);
2820	GSM515666	CTR9	V6.5	Embryonic Stem Cell	Embryo	Used in Random Forest (Fig S2D);
2847	GSM656527	H4K20me3	V6.5	Embryonic Stem Cell	Embryo	Used in Random Forest (Fig S2D);
2855	GSM462291	KDM2A	V6.5	Embryonic Stem Cell	Embryo	Used in Random Forest (Fig S2D);
2861	GSM560345	MED12	V6.5	Embryonic Stem Cell	Embryo	Used in Random Forest (Fig S2D);
2864	GSM560350	NIPBL	V6.5	Embryonic Stem Cell	Embryo	Used in Random Forest (Fig S2D);
2907	GSM515664	NELFA	V6.5	Embryonic Stem Cell	Embryo	Used in Random Forest (Fig S2D);
2984	GSM749810	AFF4	None	Embryonic Stem Cell	Embryo	Used in Random Forest (Fig S2D);
3229	GSM749809	ELL2	None	Embryonic Stem Cell	Embryo	Used in Random Forest (Fig S2D);
4404	GSM491760	JARID2	None	Embryonic Stem Cell	Embryo	Used in Random Forest (Fig S2D);
4498	GSM623989	PRDM14	None	Embryonic Stem Cell	Embryo	Used in Random Forest (Fig S2D);
4513	GSM594584	RFX1	None	Neural Progenitor Cell	Embryo	Used in Random Forest (Fig S2D);
4538	GSM590103	SMAD3	None	Embryonic Stem Cell	Embryo	Used in Random Forest (Fig S2D);
4584	GSM288353	STAT3	None	Embryonic Stem Cell	Embryo	Used in Random Forest (Fig S2D);
4604	GSM774942	TAF1	None	Embryonic Stem Cell	Embryo	Used in Random Forest (Fig S2D);
4606	GSM774940	TAF3	None	Embryonic Stem Cell	Embryo	Used in Random Forest (Fig S2D);
4635	GSM566280	WDR5	None	Embryonic Stem Cell	Embryo	Used in Random Forest (Fig S2D);
4720	GSM440256	SETDB1	E14	Embryonic Stem Cell	Embryo	Used in Random Forest (Fig S2D);
5600	GSM850471	H2Aub1	OS25	Embryonic Stem Cell	Embryo	Used in Random Forest (Fig S2D);
5977	GSM766058	OLIG2	Ainv15	Neural Progenitor Cell	Embryo	Used in Random Forest (Fig S2D);
5980	GSM766061	HOXC9	Ainv15	Neural Progenitor Cell	Embryo	Used in Random Forest (Fig S2D);
6011	GSM632037	MAPK8	None	Embryonic Stem Cell	Embryo	Used in Random Forest (Fig S2D);
8272	GSM687279	HDAC2	V6.5	Embryonic Stem Cell	Embryo	Used in Random Forest (Fig S2D);
8274	GSM687285	REST	V6.5	Embryonic Stem Cell	Embryo	Used in Random Forest (Fig S2D);
8305	GSM845235	RCOR1	V6.5	Embryonic Stem Cell	Embryo	Used in Random Forest (Fig S2D);
8331	GSM818938	SOX3	None	Neural Progenitor Cell	Embryo	Used in Random Forest (Fig S2D);
8567	GSM840466	HOXB4	None	Embryonic Stem Cell	Embryo	Used in Random Forest (Fig S2D);
8831	GSM700556	PHF19	E14	Embryonic Stem Cell	Embryo	Used in Random Forest (Fig S2D);
8862	GSM647225	TP53	None	Embryonic Stem Cell	Embryo	Used in Random Forest (Fig S2D);
8980	GSM928128	MEN1	3.2N	Embryonic Stem Cell	Embryo	Used in Random Forest (Fig S2D);
9028	GSM819083	MEIS1	P19.6	None	Embryo	Used in Random Forest (Fig S2D);
9333	GSM958502	H2AZac	V6.5	Embryonic Stem Cell	Embryo	Used in Random Forest (Fig S2D);
32902	GSM766455	SMC1A	V6.5	Embryonic Stem Cell	Embryo	Used in Random Forest (Fig S2D);
33409	GSM1163085	H3K4me1	None	Embryonic Stem Cell	Embryo	Used in Random Forest (Fig S2D);
33422	GSM1163096	H3K27ac	None	Embryonic Stem Cell	Embryo	Used in Random Forest (Fig S2D);
33704	GSM775314	H3K14ac	E14	Embryonic Stem Cell	Embryo	Used in Random Forest (Fig S2D);
33797	GSM1059854	SOX17	KH2	Embryonic Stem Cell	Embryo	Used in Random Forest (Fig S2D);
33909	GSM1033095	GLI1	None	None	Embryo	Used in Random Forest (Fig S2D);
34005	GSM782847	LHX3	Ainv15	Neural Progenitor Cell	Embryo	Used in Random Forest (Fig S2D);
34006	GSM782848	ISL1	Ainv15	Neural Progenitor Cell	Embryo	Used in Random Forest (Fig S2D);
34027	GSM930151	KDM2B	None	Embryonic Stem Cell	Embryo	Used in Random Forest (Fig S2D);
34042	GSM1090229	TBX3	None	None	Embryo	Used in Random Forest (Fig S2D);
34077	GSM937542	STAG2	V6.5	Embryonic Stem Cell	Embryo	Used in Random Forest (Fig S2D);
34082	GSM937541	STAG1	V6.5	Embryonic Stem Cell	Embryo	Used in Random Forest (Fig S2D);
34091	GSM1124783	HIST1H1D	None	Embryonic Stem Cell	Embryo	Used in Random Forest (Fig S2D);
34108	GSM1124794	H1F0	None	Embryonic Stem Cell	Embryo	Used in Random Forest (Fig S2D);
34385	GSM1148636	H3K56ac	E14	Embryonic Stem Cell	Embryo	Used in Random Forest (Fig S2D);
34540	GSM1050300	POU3F2	None	Embryonic Stem Cell	Embryo	Used in Random Forest (Fig S2D);
35236	GSM972985	MBD1	None	Embryonic Stem Cell	Embryo	Used in Random Forest (Fig S2D);
35262	GSM972973	MBD2	None	Embryonic Stem Cell	Embryo	Used in Random Forest (Fig S2D);
35374	GSM1015515	GATA4	None	Embryonic Stem Cell	Embryo	Used in Random Forest (Fig S2D);
36335	GSM1156617	H4K16ac	46C	Embryonic Stem Cell	Embryo	Used in Random Forest (Fig S2D);
36721	GSM1110842	TOP2A	None	Embryonic Stem Cell	Embryo	Used in Random Forest (Fig S2D);
36731	GSM757803	RARG	F9	Embryonal carcinoma cell	Embryo	Used in Random Forest (Fig S2D);
36769	GSM959054	ZNF143	J1	Embryonic Stem Cell	Embryo	Used in Random Forest (Fig S2D);
37574	GSM928984	PHOX2A	Ainv15	Neural Progenitor Cell	Embryo	Used in Random Forest (Fig S2D);
37690	GSM935891	ELL3	None	Embryonic Stem Cell	Embryo	Used in Random Forest (Fig S2D);
37716	GSM1176677	PRDM4	CCE	Embryonic Stem Cell	Embryo	Used in Random Forest (Fig S2D);
37750	GSM849935	RBBP5	CMTi-1	Embryonic Stem Cell	Embryo	Used in Random Forest (Fig S2D);
37946	GSM857389	NEUROD2	P19	Embryonal carcinoma cell	Embryo	Used in Random Forest (Fig S2D);
37949	GSM857396	H4ac	P19	Embryonal carcinoma cell	Embryo	Used in Random Forest (Fig S2D);
37951	GSM857390	MYOD1	P19	Embryonal carcinoma cell	Embryo	Used in Random Forest (Fig S2D);
38065	GSM859662	KDM5C	None	Embryonic Stem Cell	Embryo	Used in Random Forest (Fig S2D);
38069	GSM1081158	CBX3	None	Embryonic Stem Cell	Embryo	Used in Random Forest (Fig S2D);
38578	GSM1065518	CTNNB1	V6.5	Embryonic Stem Cell	Embryo	Used in Random Forest (Fig S2D);
39127	GSM915228	KAT8	None	Embryonic Stem Cell	Embryo	Used in Random Forest (Fig S2D);
39306	GSM824840	NCAPD3	V6.5	Embryonic Stem Cell	Embryo	Used in Random Forest (Fig S2D);
39308	GSM824836	TMPRSS4	V6.5	Embryonic Stem Cell	Embryo	Used in Random Forest (Fig S2D);
39309	GSM824842	CAPG	V6.5	Embryonic Stem Cell	Embryo	Used in Random Forest (Fig S2D);
39316	GSM979715	TFE3	None	Embryonic Stem Cell	Embryo	Used in Random Forest (Fig S2D);
39534	GSM1000121	H3	E14	Embryonic Stem Cell	Embryo	Used in Random Forest (Fig S2D);
40163	GSM1082346	CDK8	None	Embryonic Stem Cell	Embryo	Used in Random Forest (Fig S2D);
40169	GSM1082347	CDK9	None	Embryonic Stem Cell	Embryo	Used in Random Forest (Fig S2D);
41179	GSM1033645	H3gen	None	Embryonic Stem Cell	Embryo	Used in Random Forest (Fig S2D);
41193	GSM1045500	H4R3me2	None	Embryonic Stem Cell	Embryo	Used in Random Forest (Fig S2D);
41315	GSM1058995	KDM4B	None	Embryonic Stem Cell	Embryo	Used in Random Forest (Fig S2D);
41316	GSM1058996	KDM4C	None	Embryonic Stem Cell	Embryo	Used in Random Forest (Fig S2D);
41336	GSM1059016	SUPT5H	None	Embryonic Stem Cell	Embryo	Used in Random Forest (Fig S2D);
41427	GSM1097821	ZNF322A	E14	Embryonic Stem Cell	Embryo	Used in Random Forest (Fig S2D);
41943	GSM1207793	KDM6B	None	Embryonic Stem Cell	Embryo	Used in Random Forest (Fig S2D);
41977	GSM1215219	EHMT2	None	Embryonic Stem Cell	Embryo	Used in Random Forest (Fig S2D);
42605	GSM1234535	EED	E36	Embryonic Stem Cell	Embryo	Used in Random Forest (Fig S2D);
42610	GSM1234540	H3K36me3	E36	Embryonic Stem Cell	Embryo	Used in Random Forest (Fig S2D);
43035	GSM1246723	TFAP2C	ZhBTc4	Embryonic Stem Cell	Embryo	Used in Random Forest (Fig S2D);
43041	GSM1246866	CREBBP	V6.5	Embryonic Stem Cell	Embryo	Used in Random Forest (Fig S2D);
43043	GSM1246868	THAP11	V6.5	Embryonic Stem Cell	Embryo	Used in Random Forest (Fig S2D);
43179	GSM1258240	ASH2L	E14	Embryonic Stem Cell	Embryo	Used in Random Forest (Fig S2D);
43430	GSM1277672	USP16	V6.5	Embryonic Stem Cell	Embryo	Used in Random Forest (Fig S2D);
43434	GSM1277676	H2A	V6.5	Embryonic Stem Cell	Embryo	Used in Random Forest (Fig S2D);
43472	GSM1282126	KDM5B	R1	Embryonic Stem Cell	Embryo	Used in Random Forest (Fig S2D);
43659	GSM1300283	UTF1	KH2	Embryonic Stem Cell	Embryo	Used in Random Forest (Fig S2D);
44008	GSM984546	H3K27me3	V6.5	Embryonic Stem Cell	Embryo	Used in Random Forest (Fig S2D);
44268	GSM1171648	MYC	E14	Embryonic Stem Cell	Embryo	Used in Random Forest (Fig S2D);
44270	GSM1171650	MAX	E14	Embryonic Stem Cell	Embryo	Used in Random Forest (Fig S2D);
44342	GSM1208218	KLF5	CGR8	Embryonic Stem Cell	Embryo	Used in Random Forest (Fig S2D);
44533	GSM1323078	PHC1	V6.5	Embryonic Stem Cell	Embryo	Used in Random Forest (Fig S2D);
44570	GSM1327309	T	None	Embryonic Stem Cell	Embryo	Used in Random Forest (Fig S2D);
44872	GSM968719	CDX2	Ainv15	Neural Progenitor Cell	Embryo	Used in Random Forest (Fig S2D);
46424	GSM1003809	MAFK	None	Embryonic Stem Cell	Embryo	Used in Random Forest (Fig S2D);
46425	GSM1003799	HCFC1	None	Embryonic Stem Cell	Embryo	Used in Random Forest (Fig S2D);
46426	GSM1003810	ZC3H11A	None	Embryonic Stem Cell	Embryo	Used in Random Forest (Fig S2D);
46427	GSM1003807	ZNF384	None	Embryonic Stem Cell	Embryo	Used in Random Forest (Fig S2D);
47119	GSM1118370	RBPJ	F9	Embryonal carcinoma cell	Embryo	Used in Random Forest (Fig S2D);
47612	GSM1251944	MCRS1	WT26	Embryonic Stem Cell	Embryo	Used in Random Forest (Fig S2D);
47615	GSM1251947	MSL1	WT26	Embryonic Stem Cell	Embryo	Used in Random Forest (Fig S2D);
47617	GSM1251949	MSL2	WT26	Embryonic Stem Cell	Embryo	Used in Random Forest (Fig S2D);
47619	GSM1251951	KANSL3	WT26	Embryonic Stem Cell	Embryo	Used in Random Forest (Fig S2D);
47755	GSM1267913	SP1	E14	Embryonic Stem Cell	Embryo	Used in Random Forest (Fig S2D);
48059	GSM1300940	NSL1	E14	Embryonic Stem Cell	Embryo	Used in Random Forest (Fig S2D);
48082	GSM1306493	CBX8	E14	Embryonic Stem Cell	Embryo	Used in Random Forest (Fig S2D);
48327	GSM1334367	SPI1	None	Embryonic Stem Cell	Embryo	Used in Random Forest (Fig S2D);
48364	GSM1341942	RNF2	None	Embryonic Stem Cell	Embryo	Used in Random Forest (Fig S2D);
48407	GSM1346039	TAF9B	HBG3	Embryonic Stem Cell	Embryo	Used in Random Forest (Fig S2D);
48487	GSM1355154	POU5F1	None	Embryonic Stem Cell	Embryo	Used in Random Forest (Fig S2D);
48516	GSM1355183	OTX2	None	Embryonic Stem Cell	Embryo	Used in Random Forest (Fig S2D);
48618	GSM1370111	NFYA	E14	Embryonic Stem Cell	Embryo	Used in Random Forest (Fig S2D);
48619	GSM1370112	NFYB	E14	Embryonic Stem Cell	Embryo	Used in Random Forest (Fig S2D);
48620	GSM1370113	NFYC	E14	Embryonic Stem Cell	Embryo	Used in Random Forest (Fig S2D);
48643	GSM1370509	ARID3A	J1	Embryonic Stem Cell	Embryo	Used in Random Forest (Fig S2D);
48658	GSM1372576	ATRX	None	Embryonic Stem Cell	Embryo	Used in Random Forest (Fig S2D);
48790	GSM1386360	H2AFY2	None	Embryonic Stem Cell	Embryo	Used in Random Forest (Fig S2D);
49084	GSM1406445	TRIM28	J1	Embryonic Stem Cell	Embryo	Used in Random Forest (Fig S2D);
49151	GSM1411206	POLR2B	R1	Embryonic Stem Cell	Embryo	Used in Random Forest (Fig S2D);
49496	GSM1463942	CDK7	V6.5	Embryonic Stem Cell	Embryo	Used in Random Forest (Fig S2D);
50079	GSM1144547	TAL1	J1	Embryonic Stem Cell	Embryo	Used in Random Forest (Fig S2D);
50096	GSM1183117	NR0B1	J1	Embryonic Stem Cell	Embryo	Used in Random Forest (Fig S2D);
51036	GSM1341311	TDG	E14	Embryonic Stem Cell	Embryo	Used in Random Forest (Fig S2D);
51118	GSM1382258	DNMT3A	None	Embryonic Stem Cell	None	Used in Random Forest (Fig S2D);
51365	GSM1499117	ZIC2	None	Embryonic Stem Cell	None	Used in Random Forest (Fig S2D);
51971	GSM1582440	GATA1	R1	Embryonic Stem Cell	Embryo	Used in Random Forest (Fig S2D);
52179	GSM1370736	RARA	F9	Embryonal carcinoma cell	Embryo	Used in Random Forest (Fig S2D);
52238	GSM1403306	RUVBL1	None	Embryonic Stem Cell	None	Used in Random Forest (Fig S2D);
52260	GSM1436367	ETV2	None	Embryonic Stem Cell	Embryo	Used in Random Forest (Fig S2D);
52659	GSM1545025	PKNOX1	None	Embryonic Stem Cell	None	Used in Random Forest (Fig S2D);
52732	GSM1563242	RAD23B	D3	Embryonic Stem Cell	Embryo	Used in Random Forest (Fig S2D);
52796	GSM1603269	RXRA	None	Embryonic Stem Cell	Embryo	Used in Random Forest (Fig S2D);
52800	GSM1603273	NR4A1	None	Embryonic Stem Cell	Embryo	Used in Random Forest (Fig S2D);
52802	GSM1603275	FGFR1	None	Embryonic Stem Cell	Embryo	Used in Random Forest (Fig S2D);
52815	GSM1607366	SIRT6	None	Embryonic Stem Cell	Embryo	Used in Random Forest (Fig S2D);
53006	GSM1654728	KAT2B	None	Embryonic Stem Cell	None	Used in Random Forest (Fig S2D);
53110	GSM1288310	SMAD2/3	None	Embryonic Stem Cell	Embryo	Used in Random Forest (Fig S2D);
53111	GSM1288311	TCF12	None	Embryonic Stem Cell	Embryo	Used in Random Forest (Fig S2D);
53170	GSM1400980	DPPA2	CGR8	Embryonic Stem Cell	Embryo	Used in Random Forest (Fig S2D);
53196	GSM1429905	H3.3	None	Embryonic Stem Cell	Embryo	Used in Random Forest (Fig S2D);
53217	GSM1429926	H3.2	None	Embryonic Stem Cell	Embryo	Used in Random Forest (Fig S2D);
53220	GSM1429929	DAXX	None	Embryonic Stem Cell	Embryo	Used in Random Forest (Fig S2D);
53316	GSM1482825	H3K4me3	E14	Embryonic Stem Cell	Embryo	Used in Random Forest (Fig S2D);
53531	GSM1555142	H3.3B	None	Embryonic Stem Cell	Embryo	Used in Random Forest (Fig S2D);
53680	GSM1587320	JUN	None	Embryonic Stem Cell	Embryo	Used in Random Forest (Fig S2D);
53949	GSM1665561	YY1	None	Embryonic Stem Cell	Embryo	Used in Random Forest (Fig S2D);
54226	GSM1697711	GATA6	None	Embryonic Stem Cell	Embryo	Used in Random Forest (Fig S2D);
54292	GSM1709181	H3.1	R1	Embryonic Stem Cell	Embryo	Used in Random Forest (Fig S2D);
54303	GSM1709192	H3F3B	R1	Embryonic Stem Cell	Embryo	Used in Random Forest (Fig S2D);
54534	GSM1437470	POLR2A	None	Embryonic Stem Cell	None	Used in Random Forest (Fig S2D);
54539	GSM1437475	EZH2	None	Embryonic Stem Cell	None	Used in Random Forest (Fig S2D);
54583	GSM1511110	CHRM2	None	Embryonic Stem Cell	None	Used in Random Forest (Fig S2D);
55144	GSM1574787	RUNX1	None	Embryonic Stem Cell	None	Used in Random Forest (Fig S2D);
55532	GSM1701796	RAG1	R1	Embryonic Stem Cell	Embryo	Used in Random Forest (Fig S2D);
56061	GSM1861943	GABPA	V6.5	Embryonic Stem Cell	Embryo	Used in Random Forest (Fig S2D);
56095	GSM1335481	TGIF1	None	Embryonic Stem Cell	Embryo	Used in Random Forest (Fig S2D);
56096	GSM1335482	HDAC1	None	Embryonic Stem Cell	Embryo	Used in Random Forest (Fig S2D);
56408	GSM1606384	TGIF2	J1	Embryonic Stem Cell	Embryo	Used in Random Forest (Fig S2D);
56490	GSM1650013	EP400	None	Embryonic Stem Cell	Embryo	Used in Random Forest (Fig S2D);
56517	GSM1657389	CBX2	E14Tg2A	Embryonic Stem Cell	None	Used in Random Forest (Fig S2D);
57748	GSM1410360	FOXD3	None	Embryonic Stem Cell	None	Used in Random Forest (Fig S2D);
58028	GSM1586780	NEUROD1	None	Embryonic Stem Cell	Embryo	Used in Random Forest (Fig S2D);
58293	GSM1657384	NRF1	None	Embryonic Stem Cell	Embryo	Used in Random Forest (Fig S2D);
58496	GSM1706504	KAT5	E14	Embryonic Stem Cell	Embryo	Used in Random Forest (Fig S2D);
58498	GSM1708673	POU3F1	None	Embryonic Stem Cell	Embryo	Used in Random Forest (Fig S2D);
58542	GSM1810980	SMAD1/5	E14	Embryonic Stem Cell	Embryo	Used in Random Forest (Fig S2D);
59428	GSM1486065	HEY1	None	Embryonic Stem Cell	Embryo	Used in Random Forest (Fig S2D);
59471	GSM1572303	ZFP57	None	Embryonic Stem Cell	None	Used in Random Forest (Fig S2D);
67348	GSM1865705	H2AX	None	Embryonic Stem Cell	None	Used in Random Forest (Fig S2D);
67359	GSM1693794	HEXIM1	None	Embryonic Stem Cell	None	Used in Random Forest (Fig S2D);
67360	GSM1693793	DDX21	None	Embryonic Stem Cell	None	Used in Random Forest (Fig S2D);
67560	GSM1659410	BRD2	None	Embryonic Stem Cell	None	Used in Random Forest (Fig S2D);
67572	GSM1287699	H2AZ	None	Embryonic Stem Cell	None	Used in Random Forest (Fig S2D);
67945	GSM1692866	ELK4	None	Embryonic Stem Cell	None	Used in Random Forest (Fig S2D);
67959	GSM1692846	LMO2	None	Embryonic Stem Cell	None	Used in Random Forest (Fig S2D);
67960	GSM1692845	FLI1	None	Embryonic Stem Cell	None	Used in Random Forest (Fig S2D);
67982	GSM1874093	H2BK20ac	E14	Embryonic Stem Cell	Embryo	Used in Random Forest (Fig S2D);
68108	GSM2037256	BRD4	None	Embryonic Stem Cell	None	Used in Random Forest (Fig S2D);
68329	GSM1545803	BIRA	None	Embryonic Stem Cell	None	Used in Random Forest (Fig S2D);
68337	GSM1816104	TBP	None	Embryonic Stem Cell	None	Used in Random Forest (Fig S2D);
68345	GSM1816096	GTF2B	None	Embryonic Stem Cell	None	Used in Random Forest (Fig S2D);
68374	GSM2054690	H3K122ac	46C	Embryonic Stem Cell	Embryo	Used in Random Forest (Fig S2D);
69357	GSM1917299	PCGF2	None	Embryonic Stem Cell	None	Used in Random Forest (Fig S2D);
69498	GSM2143305	KDM4A	None	Embryonic Stem Cell	None	Used in Random Forest (Fig S2D);
69979	GSM2192644	AEBP2	None	Embryonic Stem Cell	None	Used in Random Forest (Fig S2D);
71075	GSM2065694	SALL4	E14	Embryonic Stem Cell	Embryo	Used in Random Forest (Fig S2D);
71076	GSM2065693	SALL1	E14	Embryonic Stem Cell	Embryo	Used in Random Forest (Fig S2D);
71089	GSM2065691	TET2	TT2	Embryonic Stem Cell	None	Used in Random Forest (Fig S2D);
71189	GSM2192980	RYBP	None	Embryonic Stem Cell	None	Used in Random Forest (Fig S2D);
71300	GSM2028088	H2Bub1	None	Embryonic Stem Cell	None	Used in Random Forest (Fig S2D);
71881	GSM2356587	CBX7	None	Embryonic Stem Cell	None	Used in Random Forest (Fig S2D);
72156	GSM2098959	C17orf96	E14Tg2A	Embryonic Stem Cell	None	Used in Random Forest (Fig S2D);
72322	GSM2281271	USP7	None	Embryonic Stem Cell	None	Used in Random Forest (Fig S2D);
72327	GSM2027603	H2Bub	None	Embryonic Stem Cell	None	Used in Random Forest (Fig S2D);
72438	GSM2091531	ELOB	None	Embryonic Stem Cell	None	Used in Random Forest (Fig S2D);
72460	GSM1782923	TCF3	E14Tg2A	Embryonic Stem Cell	None	Used in Random Forest (Fig S2D);
73004	GSM2286873	AFF3	V6.5	Embryonic Stem Cell	Embryo	Used in Random Forest (Fig S2D);
73009	GSM2044514	ZFP281	V6.5	Embryonic Stem Cell	Embryo	Used in Random Forest (Fig S2D);
73433	GSM2346436	EP300	None	Embryonic Stem Cell	None	Used in Random Forest (Fig S2D);
73564	GSM2417188	ESRRB	None	Embryonic Stem Cell	None	Used in Random Forest (Fig S2D);
73601	GSM2417144	KLF4	None	Embryonic Stem Cell	None	Used in Random Forest (Fig S2D);
73626	GSM2417112	H3K9me3	None	Embryonic Stem Cell	None	Used in Random Forest (Fig S2D);
73642	GSM2417092	H3K9ac	None	Embryonic Stem Cell	None	Used in Random Forest (Fig S2D);
73650	GSM2417084	H3K4me2	None	Embryonic Stem Cell	None	Used in Random Forest (Fig S2D);
73907	GSM2264180	MBD3	None	Embryonic Stem Cell	None	Used in Random Forest (Fig S2D);
73910	GSM2264177	CHD4	None	Embryonic Stem Cell	None	Used in Random Forest (Fig S2D);
73916	GSM2123552	NANOG	None	Embryonic Stem Cell	None	Used in Random Forest (Fig S2D);
73921	GSM2123547	SMC3	None	Embryonic Stem Cell	None	Used in Random Forest (Fig S2D);
74249	GSM2165940	DNMT3B	E14	Embryonic Stem Cell	Embryo	Used in Random Forest (Fig S2D);
74250	GSM2165939	H3ac	E14	Embryonic Stem Cell	Embryo	Used in Random Forest (Fig S2D);
74783	GSM2425396	SMARCAD1	None	Embryonic Stem Cell	None	Used in Random Forest (Fig S2D);
75119	GSM2332494	BMI1	None	Embryonic Stem Cell	None	Used in Random Forest (Fig S2D);
75123	GSM2332490	PCGF6	None	Embryonic Stem Cell	None	Used in Random Forest (Fig S2D);
75310	GSM2588427	KMT2D	None	Embryonic Stem Cell	None	Used in Random Forest (Fig S2D);
76467	GSM1109946	H2A.Bbd	None	Embryonic Stem Cell	None	Used in Random Forest (Fig S2D);
76497	GSM2029573	ZMYND8	None	Embryonic Stem Cell	None	Used in Random Forest (Fig S2D);
76742	GSM2070525	MORC3	None	Embryonic Stem Cell	None	Used in Random Forest (Fig S2D);
76746	GSM2027595	EPOP	None	Embryonic Stem Cell	None	Used in Random Forest (Fig S2D);
76841	GSM2046617	GMNN	None	Stem cell	None	Used in Random Forest (Fig S2D);
77321	GSM2588428	KMT2B	None	Embryonic Stem Cell	None	Used in Random Forest (Fig S2D);
77340	GSM2319487	H3K9K14ac	None	Embryonic Stem Cell	None	Used in Random Forest (Fig S2D);
77370	GSM2142337	FAM60A	None	Embryonic Stem Cell	None	Used in Random Forest (Fig S2D);
77416	GSM2424702	METTL3	None	Embryonic Stem Cell	None	Used in Random Forest (Fig S2D);
77419	GSM2424695	DGCR8	None	Embryonic Stem Cell	None	Used in Random Forest (Fig S2D);
77421	GSM2252021	ZFP568	None	Embryonic Stem Cell	None	Used in Random Forest (Fig S2D);
81868	GSM2630507	KDM1A	None	Embryonic Stem Cell	None	Used in Random Forest (Fig S2D);
81947	GSM2652712	BTAF1	None	Embryonic Stem Cell	None	Used in Random Forest (Fig S2D);
82034	GSM2881445	FAM208A	J1	Embryonic Stem Cell	Embryo	Used in Random Forest (Fig S2D);
82115	GSM2587042	PRDM15	None	Embryonic Stem Cell	None	Used in Random Forest (Fig S2D);
82167	GSM2582415	H3K9me2	TT2	Embryonic Stem Cell	Embryo	Used in Random Forest (Fig S2D);
82185	GSM2454339	CXXC1	Mouse embryonic stem cells	Embryonic Stem Cell	None	Used in Random Forest (Fig S2D);
82556	GSM2596858	MTF2	None	Embryonic Stem Cell	None	Used in Random Forest (Fig S2D);
82774	GSM2808666	DPF2	R1	Embryonic Stem Cell	Embryo	Used in Random Forest (Fig S2D);
82796	GSM2711414	PHIP	V6.5	Embryonic Stem Cell	Embryo	Used in Random Forest (Fig S2D);
82831	GSM2610617	CBX6	E14Tg2A	Embryonic Stem Cell	None	Used in Random Forest (Fig S2D);
83512	GSM2520020	MED1	None	Embryonic Stem Cell	None	Used in Random Forest (Fig S2D);
83642	GSM2716086	ZBTB2	None	Embryonic Stem Cell	None	Used in Random Forest (Fig S2D);
83928	GSM2111721	SAP18	None	Embryonic Stem Cell	None	Used in Random Forest (Fig S2D);
84071	GSM2680395	HMGA1	None	Embryonic Stem Cell	None	Used in Random Forest (Fig S2D);
84226	GSM2111709	PHF5A	None	Embryonic Stem Cell	None	Used in Random Forest (Fig S2D);
84571	GSM2756667	KDM6A	E14Tg2A	Embryonic Stem Cell	None	Used in Random Forest (Fig S2D);
84584	GSM2779224	H3K27me2	E14	Embryonic Stem Cell	Embryo	Used in Random Forest (Fig S2D);
86476	GSM2601678	SMARCA4	Mouse embryonic stem cells	Embryonic Stem Cell	None	Used in Random Forest (Fig S2D);
86510	GSM2099837	RAD21	None	Embryonic Stem Cell	None	Used in Random Forest (Fig S2D);
86593	GSM2111449	NCAPH2	Mouse embryonic stem cells	Embryonic Stem Cell	None	Used in Random Forest (Fig S2D);
86812	GSM2779197	H3K27me1	None	Embryonic Stem Cell	None	Used in Random Forest (Fig S2D);
87077	GSM2786974	TCF7L1	None	Stem cell	Embryo	Used in Random Forest (Fig S2D);
87245	GSM2746360	SMAD4	E14Tg2A	Embryonic Stem Cell	None	Used in Random Forest (Fig S2D);
87692	GSM2520030	INO80	None	Embryonic Stem Cell	None	Used in Random Forest (Fig S2D);
87694	GSM2520032	H3K79me3	None	Embryonic Stem Cell	None	Used in Random Forest (Fig S2D);
88178	GSM2680414	HMGA2	None	Embryonic Stem Cell	None	Used in Random Forest (Fig S2D);
73912	GSM2123560	NANOG	None	Embryonic Stem Cell	None	Shown in Fig 2A and Fig S1A;
86	GSM611197	SIN3A	None	Embryonic Stem Cell	Embryo
89	GSM611194	TET1	None	Embryonic Stem Cell	Embryo
259	GSM543108	HOXC9	Ainv15	Neural Progenitor Cell	Embryo
340	GSM487548	H3K4me3	C6	Embryonic Stem Cell	Embryo
347	GSM487545	H3K4me3	C6	Embryonic Stem Cell	Embryo
349	GSM423358	POLR2A	C6	Embryonic Stem Cell	Embryo
403	GSM288351	CTCF	E14	Embryonic Stem Cell	Embryo
408	GSM288355	ESRRB	E14	Embryonic Stem Cell	Embryo
411	GSM397410	H3K27me3	E14	Embryonic Stem Cell	Embryo
412	GSM651193	H3K4me3	E14	Embryonic Stem Cell	Embryo
419	GSM288345	NANOG	E14	Embryonic Stem Cell	Embryo
422	GSM699166	POLR2A	E14	Embryonic Stem Cell	Embryo
423	GSM288346	POU5F1	E14	Embryonic Stem Cell	Embryo
434	GSM706672	TET1	E14	Embryonic Stem Cell	Embryo
435	GSM706671	TET1	E14	Embryonic Stem Cell	Embryo
456	GSM659801	TET1	E14	Embryonic Stem Cell	Embryo
457	GSM659800	TET1	E14	Embryonic Stem Cell	Embryo
458	GSM659799	TET1	E14	Embryonic Stem Cell	Embryo
1106	GSM638867	POLR2A	HBG3	Embryonic Stem Cell	Embryo
1108	GSM482750	RARA	HBG3	Embryonic Stem Cell	Embryo
2161	GSM480161	EZH2	LF2	Embryonic Stem Cell	Embryo
2165	GSM465889	JARID2	LF2	Embryonic Stem Cell	Embryo
2631	GSM634247	CTCF	R1	Embryonic Stem Cell	Embryo
2632	GSM558675	EP300	R1	Embryonic Stem Cell	Embryo
2635	GSM392055	H3K4me3	R1	Embryonic Stem Cell	Embryo
2636	GSM392045	H3K4me3	R1	Embryonic Stem Cell	Embryo
2817	GSM560352	CTCF	V6.5	Embryonic Stem Cell	Embryo
2818	GSM560351	CTCF	V6.5	Embryonic Stem Cell	Embryo
2819	GSM465676	CTCF	V6.5	Embryonic Stem Cell	Embryo
2821	GSM594601	EP300	V6.5	Embryonic Stem Cell	Embryo
2822	GSM594600	EP300	V6.5	Embryonic Stem Cell	Embryo
2824	GSM594579	H3K27ac	V6.5	Embryonic Stem Cell	Embryo
2825	GSM594578	H3K27ac	V6.5	Embryonic Stem Cell	Embryo
2826	GSM307153	H3K36me3	V6.5	Embryonic Stem Cell	Embryo
2828	GSM594583	H3K4me1	V6.5	Embryonic Stem Cell	Embryo
2829	GSM594582	H3K4me1	V6.5	Embryonic Stem Cell	Embryo
2830	GSM594577	H3K4me1	V6.5	Embryonic Stem Cell	Embryo
2831	GSM281695	H3K4me1	V6.5	Embryonic Stem Cell	Embryo
2833	GSM594581	H3K4me3	V6.5	Embryonic Stem Cell	Embryo
2834	GSM307149	H3K4me3	V6.5	Embryonic Stem Cell	Embryo
2835	GSM307148	H3K4me3	V6.5	Embryonic Stem Cell	Embryo
2836	GSM307147	H3K4me3	V6.5	Embryonic Stem Cell	Embryo
2837	GSM307146	H3K4me3	V6.5	Embryonic Stem Cell	Embryo
2838	GSM307151	H3K79me2	V6.5	Embryonic Stem Cell	Embryo
2840	GSM459282	H3K9me3	V6.5	Embryonic Stem Cell	Embryo
2841	GSM459281	H3K9me3	V6.5	Embryonic Stem Cell	Embryo
2844	GSM459278	H3K9me3	V6.5	Embryonic Stem Cell	Embryo
2846	GSM459276	H3K9me3	V6.5	Embryonic Stem Cell	Embryo
2856	GSM560353	MED1	V6.5	Embryonic Stem Cell	Embryo
2857	GSM560348	MED1	V6.5	Embryonic Stem Cell	Embryo
2858	GSM560347	MED1	V6.5	Embryonic Stem Cell	Embryo
2859	GSM560354	MED12	V6.5	Embryonic Stem Cell	Embryo
2860	GSM560346	MED12	V6.5	Embryonic Stem Cell	Embryo
2862	GSM307141	NANOG	V6.5	Embryonic Stem Cell	Embryo
2863	GSM307140	NANOG	V6.5	Embryonic Stem Cell	Embryo
2865	GSM560349	NIPBL	V6.5	Embryonic Stem Cell	Embryo
2866	GSM656325	POLR2A	V6.5	Embryonic Stem Cell	Embryo
2867	GSM656324	POLR2A	V6.5	Embryonic Stem Cell	Embryo
2868	GSM656323	POLR2A	V6.5	Embryonic Stem Cell	Embryo
2869	GSM656322	POLR2A	V6.5	Embryonic Stem Cell	Embryo
2870	GSM515678	POLR2A	ZhBTc4	Embryonic Stem Cell	Embryo
2871	GSM515677	POLR2A	ZhBTc4	Embryonic Stem Cell	Embryo
2872	GSM515676	POLR2A	ZhBTc4	Embryonic Stem Cell	Embryo
2873	GSM515675	POLR2A	V6.5	Embryonic Stem Cell	Embryo
2874	GSM515674	POLR2A	V6.5	Embryonic Stem Cell	Embryo
2875	GSM515673	POLR2A	V6.5	Embryonic Stem Cell	Embryo
2876	GSM515672	POLR2A	V6.5	Embryonic Stem Cell	Embryo
2877	GSM515671	POLR2A	V6.5	Embryonic Stem Cell	Embryo
2878	GSM515670	POLR2A	V6.5	Embryonic Stem Cell	Embryo
2879	GSM515669	POLR2A	V6.5	Embryonic Stem Cell	Embryo
2880	GSM515668	POLR2A	V6.5	Embryonic Stem Cell	Embryo
2881	GSM515667	POLR2A	V6.5	Embryonic Stem Cell	Embryo
2882	GSM515663	POLR2A	V6.5	Embryonic Stem Cell	Embryo
2883	GSM515662	POLR2A	V6.5	Embryonic Stem Cell	Embryo
2884	GSM318444	POLR2A	V6.5	Embryonic Stem Cell	Embryo
2885	GSM307137	POU5F1	V6.5	Embryonic Stem Cell	Embryo
2886	GSM656525	REST	V6.5	Embryonic Stem Cell	Embryo
2887	GSM656523	RNF2	V6.5	Embryonic Stem Cell	Embryo
2892	GSM539542	SMAD3	V6.5	Embryonic Stem Cell	Embryo
2893	GSM539541	SMAD3	V6.5	Embryonic Stem Cell	Embryo
2902	GSM515665	SUPT5H	V6.5	Embryonic Stem Cell	Embryo
2903	GSM307145	SUZ12	V6.5	Embryonic Stem Cell	Embryo
2905	GSM307143	TCF7L1	V6.5	Embryonic Stem Cell	Embryo
2906	GSM307142	TCF7L1	V6.5	Embryonic Stem Cell	Embryo
2908	GSM628032	YY1	V6.5	Embryonic Stem Cell	Embryo
2980	GSM397404	H3K4me3	XT67E1	Embryonic Stem Cell	Embryo
2981	GSM397403	H3K4me3	XT67E1	Embryonic Stem Cell	Embryo
2982	GSM397402	H3K4me3	XT67E1	Embryonic Stem Cell	Embryo
3317	GSM487561	H3.3	None	Embryonic Stem Cell	Embryo
3318	GSM487559	H3.3	None	Embryonic Stem Cell	Embryo
3322	GSM423364	POLR2A	None	Neural Progenitor Cell	Embryo
3323	GSM423363	H3K4me1	None	Neural Progenitor Cell	Embryo
3365	GSM686994	H3K27me3	None	Embryonic Stem Cell	Embryo
3366	GSM686993	H3K27me3	None	Embryonic Stem Cell	Embryo
3367	GSM686992	H3K27me3	None	Embryonic Stem Cell	Embryo
3585	GSM623992	H3K4me1	None	Embryonic Stem Cell	Embryo
3625	GSM281693	H3K4me1	None	Neural Progenitor Cell	Embryo
3697	GSM686995	H3K4me2	None	Embryonic Stem Cell	Embryo
3706	GSM594585	H3K4me2	None	Neural Progenitor Cell	Embryo
3716	GSM281692	H3K4me2	None	Neural Progenitor Cell	Embryo
3732	GSM721213	H3K4me3	None	Embryonic Stem Cell	Embryo
3775	GSM566276	H3K4me3	None	Embryonic Stem Cell	Embryo
3821	GSM392052	H3K4me3	None	Stem cell	None
3822	GSM392051	H3K4me3	None	Stem cell	None
3904	GSM548821	H3K4me3	None	Embryonic Stem Cell	Embryo
3923	GSM307618	H3K4me3	V6.5	Embryonic Stem Cell	Embryo
3924	GSM307613	H3K4me3	None	Neural Progenitor Cell	Embryo
3926	GSM307605	H3K4me3	None	Embryonic Stem Cell	Embryo
4014	GSM727429	H3K9me3	J1	Embryonic Stem Cell	Embryo
4015	GSM727426	H3K9me3	J1	Embryonic Stem Cell	Embryo
4016	GSM727425	H3K9me3	J1	Embryonic Stem Cell	Embryo
4405	GSM415050	MTF2	None	Embryonic Stem Cell	Embryo
4406	GSM590104	MYOD1	None	Embryonic Stem Cell	Embryo
4423	GSM774946	POLR2A	None	Embryonic Stem Cell	Embryo
4424	GSM749813	POLR2A	None	Embryonic Stem Cell	Embryo
4425	GSM749812	POLR2A	None	Embryonic Stem Cell	Embryo
4427	GSM749807	POLR2A	None	Embryonic Stem Cell	Embryo
4491	GSM566277	POU5F1	None	Embryonic Stem Cell	Embryo
4501	GSM591470	RAD21	None	Embryonic Stem Cell	Embryo
4502	GSM591469	RAD21	None	Embryonic Stem Cell	Embryo
4512	GSM566278	RBBP5	None	Embryonic Stem Cell	Embryo
4539	GSM590102	SMAD3	None	Embryonic Stem Cell	Embryo
4540	GSM590101	SMAD3	None	Embryonic Stem Cell	Embryo
4541	GSM590100	SMAD3	None	Embryonic Stem Cell	Embryo
4602	GSM480681	SUZ12	None	Embryonic Stem Cell	Embryo
4603	GSM480680	SUZ12	None	Embryonic Stem Cell	Embryo
4621	GSM774944	TBP	None	Embryonic Stem Cell	Embryo
4721	GSM440257	H3K9me3	E14	Embryonic Stem Cell	Embryo
4722	GSM440258	H3K9me3	E14	Embryonic Stem Cell	Embryo
5167	GSM595515	H3K9ac	E14	Embryonic Stem Cell	Embryo
5168	GSM595516	H3K9ac	E14	Embryonic Stem Cell	Embryo
5169	GSM595517	H3K9ac	E14	Embryonic Stem Cell	Embryo
5465	GSM791784	H3K4me3	E14	Embryonic Stem Cell	Embryo
5466	GSM791785	H3K4me3	E14	Embryonic Stem Cell	Embryo
5530	GSM811199	RXRA	F9	Embryonal carcinoma cell	Embryo
5531	GSM811200	RXRA	F9	Embryonal carcinoma cell	Embryo
5532	GSM811201	RXRA	F9	Embryonal carcinoma cell	Embryo
5596	GSM850467	POLR2A	OS25	Embryonic Stem Cell	Embryo
5597	GSM850468	POLR2A	OS25	Embryonic Stem Cell	Embryo
5598	GSM850469	POLR2A	OS25	Embryonic Stem Cell	Embryo
5599	GSM850470	POLR2A	OS25	Embryonic Stem Cell	Embryo
5601	GSM850472	H3K36me3	OS25	Embryonic Stem Cell	Embryo
5604	GSM850475	POLR2A	OS25	Embryonic Stem Cell	Embryo
5672	GSM786612	POLR2A	None	Embryonic Stem Cell	Embryo
5674	GSM786614	POLR2A	None	Embryonic Stem Cell	Embryo
5756	GSM545205	POLR2A	V6.5	Embryonic Stem Cell	Embryo
5761	GSM555160	TBP	V6.5	Embryonic Stem Cell	Embryo
5762	GSM555162	TBP	V6.5	Embryonic Stem Cell	Embryo
5775	GSM820726	CBX7	None	Embryonic Stem Cell	Embryo
5776	GSM820727	CBX7	None	Embryonic Stem Cell	Embryo
5858	GSM788496	YY1	None	Embryonic Stem Cell	Embryo
5932	GSM747534	CTCF	None	Embryonic Stem Cell	Embryo
5933	GSM747535	CTCF	None	Embryonic Stem Cell	Embryo
5934	GSM747536	CTCF	None	Embryonic Stem Cell	Embryo
5935	GSM747537	CTCF	None	Embryonic Stem Cell	Embryo
5936	GSM747538	CTCF	None	Embryonic Stem Cell	Embryo
5939	GSM747541	H3K27me3	None	Embryonic Stem Cell	Embryo
5940	GSM747542	H3K4me1	None	Embryonic Stem Cell	Embryo
5942	GSM747544	H3K4me2	None	Embryonic Stem Cell	Embryo
5946	GSM747548	POLR2A	None	Embryonic Stem Cell	Embryo
5947	GSM789450	H3K4me1	None	Neural Progenitor Cell	Embryo
5949	GSM757795	RXRA	F9	Embryonal carcinoma cell	Embryo
5951	GSM757797	RXRA	F9	Embryonal carcinoma cell	Embryo
5952	GSM757798	RXRA	F9	Embryonal carcinoma cell	Embryo
5953	GSM757799	RXRA	F9	Embryonal carcinoma cell	Embryo
5959	GSM757807	POLR2A	F9	Embryonal carcinoma cell	Embryo
5960	GSM757808	POLR2A	F9	Embryonal carcinoma cell	Embryo
5961	GSM757809	POLR2A	F9	Embryonal carcinoma cell	Embryo
5962	GSM757810	POLR2A	F9	Embryonal carcinoma cell	Embryo
5963	GSM757811	POLR2A	F9	Embryonal carcinoma cell	Embryo
5978	GSM766059	OLIG2	Ainv15	Neural Progenitor Cell	Embryo
5990	GSM773067	TRIM28	E14	Embryonic Stem Cell	Embryo
6006	GSM632032	H3K27me3	None	Embryonic Stem Cell	Embryo
6007	GSM632033	H3K27me3	None	Embryonic Stem Cell	Embryo
6008	GSM632034	H3K27me3	None	Embryonic Stem Cell	Embryo
6009	GSM632035	H3K4me2	None	Embryonic Stem Cell	Embryo
6013	GSM632039	NFYA	None	Embryonic Stem Cell	Embryo
6014	GSM632040	POLR2A	None	Embryonic Stem Cell	Embryo
6018	GSM632043	H3K27me3	None	Neural Progenitor Cell	Embryo
6019	GSM632044	H3K27me3	None	Neural Progenitor Cell	Embryo
6020	GSM632045	H3K4me2	None	Neural Progenitor Cell	Embryo
8270	GSM687277	HDAC1	V6.5	Embryonic Stem Cell	Embryo
8271	GSM687278	HDAC1	V6.5	Embryonic Stem Cell	Embryo
8273	GSM687280	HDAC2	V6.5	Embryonic Stem Cell	Embryo
8275	GSM687283	CHD4	V6.5	Embryonic Stem Cell	Embryo
8276	GSM687284	CHD4	V6.5	Embryonic Stem Cell	Embryo
8277	GSM687286	H3K4me1	ZhBTc4	Embryonic Stem Cell	Embryo
8279	GSM687288	H3K4me1	ZhBTc4	Embryonic Stem Cell	Embryo
8283	GSM845236	H3K27ac	V6.5	Embryonic Stem Cell	Embryo
8284	GSM845237	H3K27ac	V6.5	Embryonic Stem Cell	Embryo
8285	GSM845238	H3K4me1	V6.5	Embryonic Stem Cell	Embryo
8286	GSM845239	H3K4me1	V6.5	Embryonic Stem Cell	Embryo
8287	GSM845240	H3K27ac	V6.5	Embryonic Stem Cell	Embryo
8288	GSM845241	H3K27ac	V6.5	Embryonic Stem Cell	Embryo
8289	GSM845242	H3K4me1	V6.5	Embryonic Stem Cell	Embryo
8290	GSM845243	H3K4me1	V6.5	Embryonic Stem Cell	Embryo
8303	GSM687281	KDM1A	V6.5	Embryonic Stem Cell	Embryo
8304	GSM687282	KDM1A	V6.5	Embryonic Stem Cell	Embryo
8329	GSM818936	SOX3	None	Neural Progenitor Cell	Embryo
8330	GSM818937	SOX3	None	Neural Progenitor Cell	Embryo
8441	GSM821394	H3K27me3	V6.5	Embryonic Stem Cell	Embryo
8442	GSM821396	H3K27me3	V6.5	Embryonic Stem Cell	Embryo
8537	GSM866201	POLR2A	None	Embryonic Stem Cell	Embryo
8539	GSM866203	POLR2A	None	Embryonic Stem Cell	Embryo
8826	GSM700551	H3K27me3	None	Embryonic Stem Cell	Embryo
8827	GSM700552	H3K27me3	None	Embryonic Stem Cell	Embryo
8828	GSM700553	SUZ12	None	Embryonic Stem Cell	Embryo
8829	GSM700554	SUZ12	None	Embryonic Stem Cell	Embryo
8830	GSM700555	PHF19	E14	Embryonic Stem Cell	Embryo
8861	GSM647224	TP53	None	Embryonic Stem Cell	Embryo
8863	GSM647226	TP53	None	Embryonic Stem Cell	Embryo
8864	GSM647227	TP53	None	Embryonic Stem Cell	Embryo
8870	GSM881349	H3K27ac	E14	Embryonic Stem Cell	Embryo
8872	GSM881351	H3K36me3	E14	Embryonic Stem Cell	Embryo
8874	GSM881353	H3K4me2	E14	Embryonic Stem Cell	Embryo
8875	GSM881354	H3K4me3	E14	Embryonic Stem Cell	Embryo
8877	GSM881357	H3K27ac	E14	Embryonic Stem Cell	Embryo
8878	GSM881358	H3K27me3	E14	Embryonic Stem Cell	Embryo
8879	GSM881359	H3K36me3	E14	Embryonic Stem Cell	Embryo
8880	GSM881360	H3K4me1	E14	Embryonic Stem Cell	Embryo
8881	GSM881361	H3K4me2	E14	Embryonic Stem Cell	Embryo
8882	GSM881362	H3K4me3	E14	Embryonic Stem Cell	Embryo
8885	GSM881366	H3K27ac	E14	Embryonic Stem Cell	Embryo
8886	GSM881367	H3K27me3	E14	Embryonic Stem Cell	Embryo
8888	GSM881369	H3K4me1	E14	Embryonic Stem Cell	Embryo
8889	GSM881370	H3K4me2	E14	Embryonic Stem Cell	Embryo
8890	GSM881371	H3K4me3	E14	Embryonic Stem Cell	Embryo
8929	GSM871395	RARA	None	Embryonic Stem Cell	Embryo
8930	GSM871396	RARA	None	Embryonic Stem Cell	Embryo
8979	GSM928127	H3K4me3	TC1	Embryonic Stem Cell	Embryo
8983	GSM928131	H3K4me3	TC1	Embryonic Stem Cell	Embryo
8984	GSM928132	H3K4me3	3.2N	Embryonic Stem Cell	Embryo
9029	GSM821507	H3K27ac	P19.6	None	Embryo
9030	GSM821508	H3K27ac	P19.6	None	Embryo
9033	GSM941680	TET1	P19.6	None	Embryo
9035	GSM941682	H3K4me2	P19.6	None	Embryo
9036	GSM941683	H3K4me2	P19.6	None	Embryo
9052	GSM928463	H3K4me3	V6.5	Embryonic Stem Cell	Embryo
9056	GSM928467	H3K4me3	V6.5	Embryonic Stem Cell	Embryo
9065	GSM590109	H3K4me3	TNGA	Embryonic Stem Cell	Embryo
9066	GSM590110	H3K4me3	TNGA	Embryonic Stem Cell	Embryo
9067	GSM590111	H3K4me3	E14	Embryonic Stem Cell	Embryo
9068	GSM590112	H3K4me3	E14	Embryonic Stem Cell	Embryo
9070	GSM590114	H3K27me3	TNGA	Embryonic Stem Cell	Embryo
9071	GSM590115	H3K27me3	E14	Embryonic Stem Cell	Embryo
9073	GSM590117	H3K36me3	TNGA	Embryonic Stem Cell	Embryo
9074	GSM590118	H3K36me3	TNGA	Embryonic Stem Cell	Embryo
9076	GSM590120	H3K36me3	E14	Embryonic Stem Cell	Embryo
9078	GSM590122	SUZ12	TNGA	Embryonic Stem Cell	Embryo
9080	GSM590131	EZH2	TNGA	Embryonic Stem Cell	Embryo
9082	GSM590133	EZH2	E14	Embryonic Stem Cell	Embryo
9084	GSM758174	POLR2A	TNGA	Embryonic Stem Cell	Embryo
9086	GSM850397	H3K27me3	None	Embryonic Stem Cell	Embryo
9090	GSM850407	H3K9me3	E14	Embryonic Stem Cell	Embryo
9263	GSM786030	EZH2	E14	Embryonic Stem Cell	Embryo
9269	GSM841708	CTCF	None	Embryonic Stem Cell	Embryo
9272	GSM801982	H3K36me3	None	Embryonic Stem Cell	Embryo
9273	GSM801983	H3K36me3	None	Embryonic Stem Cell	Embryo
9274	GSM801984	H3K36me3	None	Neural Progenitor Cell	Embryo
9275	GSM801985	H3K36me3	None	Neural Progenitor Cell	Embryo
9487	GSM958506	H2AZ	None	Neural Progenitor Cell	Embryo
32843	GSM671096	H3K27me3	None	Embryonic Stem Cell	Embryo
32844	GSM671095	REST	None	Embryonic Stem Cell	Embryo
32845	GSM671097	H3K27me3	None	Embryonic Stem Cell	Embryo
32846	GSM671094	REST	None	Embryonic Stem Cell	Embryo
32904	GSM766450	TMPRSS4	V6.5	Embryonic Stem Cell	Embryo
32905	GSM766452	TMPRSS4	V6.5	Embryonic Stem Cell	Embryo
32907	GSM766453	TMPRSS4	V6.5	Embryonic Stem Cell	Embryo
32975	GSM968709	CDX2	Ainv15	Neural Progenitor Cell	Embryo
32976	GSM968715	H3K4me3	HBG3	Embryonic Stem Cell	Embryo
32977	GSM968712	H3K27me3	Ainv15	Neural Progenitor Cell	Embryo
32978	GSM968714	H3K27me3	HBG3	Embryonic Stem Cell	Embryo
32982	GSM968710	CDX2	Ainv15	Neural Progenitor Cell	Embryo
33374	GSM1163102	H3K27ac	None	Embryonic Stem Cell	Embryo
33381	GSM1163103	H3K27ac	None	Embryonic Stem Cell	Embryo
33383	GSM1163097	H3K27ac	None	Embryonic Stem Cell	Embryo
33388	GSM1163084	H3K4me1	None	Embryonic Stem Cell	Embryo
33392	GSM1163123	POLR2A	None	Embryonic Stem Cell	Embryo
33404	GSM1163115	H3K4me3	None	Embryonic Stem Cell	Embryo
33411	GSM1163086	H3K4me1	None	Embryonic Stem Cell	Embryo
33412	GSM1163116	H3K4me3	None	Embryonic Stem Cell	Embryo
33425	GSM1163104	H3K27me3	None	Embryonic Stem Cell	Embryo
33575	GSM757796	RXRA	F9	Embryonal carcinoma cell	Embryo
33693	GSM1005504	H3K9ac	None	Embryonic Stem Cell	Embryo
33703	GSM1005503	H3K27ac	None	Embryonic Stem Cell	Embryo
33706	GSM775313	H3K9ac	E14	Embryonic Stem Cell	Embryo
33708	GSM896915	STAG2	V6.5	Embryonic Stem Cell	Embryo
33709	GSM896916	STAG1	V6.5	Embryonic Stem Cell	Embryo
33711	GSM896920	H3K4me3	V6.5	Embryonic Stem Cell	Embryo
33712	GSM896918	H3K9ac	V6.5	Embryonic Stem Cell	Embryo
33716	GSM896922	H3K4me3	V6.5	Embryonic Stem Cell	Embryo
33717	GSM896921	H3K4me3	V6.5	Embryonic Stem Cell	Embryo
33719	GSM896923	SMARCA4	V6.5	Embryonic Stem Cell	Embryo
33721	GSM1059860	POU5F1	KH2	Embryonic Stem Cell	Embryo
33723	GSM1059855	SOX17	KH2	Embryonic Stem Cell	Embryo
33725	GSM1059848	POU5F1	F9	Embryonal carcinoma cell	Embryo
33731	GSM1059849	SOX17	F9	Embryonal carcinoma cell	Embryo
33732	GSM1059856	SOX17	KH2	Embryonic Stem Cell	Embryo
33750	GSM1059847	POU5F1	F9	Embryonal carcinoma cell	Embryo
33753	GSM1059857	SOX17	KH2	Embryonic Stem Cell	Embryo
33755	GSM1059863	POU5F1	KH2	Embryonic Stem Cell	Embryo
33762	GSM1059861	POU5F1	KH2	Embryonic Stem Cell	Embryo
33765	GSM1059859	POU5F1	KH2	Embryonic Stem Cell	Embryo
33779	GSM1059858	POU5F1	KH2	Embryonic Stem Cell	Embryo
33790	GSM1059864	POU5F1	KH2	Embryonic Stem Cell	Embryo
33794	GSM1059862	POU5F1	KH2	Embryonic Stem Cell	Embryo
33878	GSM1033099	H3K27ac	None	None	Embryo
33879	GSM1033101	H3K27ac	None	None	Embryo
33890	GSM1033102	H3K4me2	None	None	Embryo
33891	GSM1033100	H3K4me2	None	None	Embryo
33894	GSM1033103	H3K27ac	None	None	Embryo
33912	GSM1033098	H3K4me2	None	None	Embryo
34018	GSM930144	RNF2	None	Embryonic Stem Cell	Embryo
34022	GSM930150	RNF2	None	Embryonic Stem Cell	Embryo
34024	GSM930143	RNF2	None	Embryonic Stem Cell	Embryo
34028	GSM930141	KDM2B	None	Embryonic Stem Cell	Embryo
34039	GSM1090230	NANOG	None	Embryonic Stem Cell	Embryo
34040	GSM1090231	NANOG	None	None	Embryo
34041	GSM1090228	TBX3	None	Embryonic Stem Cell	Embryo
34075	GSM937543	POLR2A	V6.5	Embryonic Stem Cell	Embryo
34080	GSM937538	POLR2A	V6.5	Embryonic Stem Cell	Embryo
34083	GSM937539	POLR2A	V6.5	Embryonic Stem Cell	Embryo
34084	GSM937540	BRD4	V6.5	Embryonic Stem Cell	Embryo
34097	GSM1124781	H3K27me3	None	Embryonic Stem Cell	Embryo
34098	GSM1124779	H3K4me3	None	Embryonic Stem Cell	Embryo
34099	GSM1124778	H3K4me3	None	Embryonic Stem Cell	Embryo
34101	GSM1124789	H3K9me3	None	Embryonic Stem Cell	Embryo
34401	GSM1219885	H3K9me3	None	Embryonic Stem Cell	Embryo
34403	GSM1219884	H3K36me3	None	Embryonic Stem Cell	Embryo
34405	GSM1219886	H3K36me3	None	Embryonic Stem Cell	Embryo
34441	GSM1023124	TET2	None	Embryonic Stem Cell	Embryo
34523	GSM1050307	H3K27ac	None	Embryonic Stem Cell	Embryo
34529	GSM1050314	H3K27ac	None	Embryonic Stem Cell	Embryo
34530	GSM1050306	H3K4me1	None	Embryonic Stem Cell	Embryo
34534	GSM1050294	POU3F2	None	Embryonic Stem Cell	Embryo
34537	GSM1050313	H3	None	Embryonic Stem Cell	Embryo
34538	GSM1050309	H3K27ac	None	Embryonic Stem Cell	Embryo
34541	GSM1050311	H3K4me1	None	Embryonic Stem Cell	Embryo
34550	GSM1050312	H3K27ac	None	Embryonic Stem Cell	Embryo
34552	GSM1050286	POU3F2	None	Neural Progenitor Cell	Embryo
34570	GSM1032195	H3K27ac	None	Embryonic Stem Cell	Embryo
34572	GSM1032190	H3K9me3	None	Embryonic Stem Cell	Embryo
34582	GSM1032191	H3K9me3	None	Embryonic Stem Cell	Embryo
34588	GSM1032194	H3K27ac	None	Embryonic Stem Cell	Embryo
34713	GSM1003599	RNF2	E14	Embryonic Stem Cell	Embryo
34715	GSM1003593	KDM2A	V6.5	Embryonic Stem Cell	Embryo
34779	GSM1003756	H3	E14	Embryonic Stem Cell	Embryo
34820	GSM1003594	KDM2B	V6.5	Embryonic Stem Cell	Embryo
34842	GSM1003750	H3	E14	Embryonic Stem Cell	Embryo
34887	GSM1003597	KDM2B	E14	Embryonic Stem Cell	Embryo
34917	GSM1003600	KDM2B	E14	Embryonic Stem Cell	Embryo
34922	GSM1003596	RNF2	E14	Embryonic Stem Cell	Embryo
34996	GSM1001321	H3K4me3	None	Embryonic Stem Cell	Embryo
35000	GSM1001325	H3K27me3	None	Embryonic Stem Cell	Embryo
35003	GSM1001327	H3K27me3	None	Embryonic Stem Cell	Embryo
35008	GSM1001323	H3K27me3	None	Embryonic Stem Cell	Embryo
35009	GSM1001329	H3K27me3	None	Embryonic Stem Cell	Embryo
35239	GSM972983	MBD1	None	Embryonic Stem Cell	Embryo
35243	GSM972972	MBD1	None	Embryonic Stem Cell	Embryo
35244	GSM972984	MBD1	None	Embryonic Stem Cell	Embryo
35370	GSM1015514	GATA4	None	Embryonic Stem Cell	Embryo
35604	GSM1192080	H3K4me3	V6.5	Embryonic Stem Cell	Embryo
35608	GSM1192082	H3K4me3	V6.5	Embryonic Stem Cell	Embryo
35609	GSM1192081	H3K27me3	V6.5	Embryonic Stem Cell	Embryo
35613	GSM1192083	H3K27me3	V6.5	Embryonic Stem Cell	Embryo
35614	GSM1192079	H3K4me1	V6.5	Embryonic Stem Cell	Embryo
35617	GSM1192085	H3K4me3	V6.5	Embryonic Stem Cell	Embryo
35618	GSM1192087	H3K4me3	V6.5	Embryonic Stem Cell	Embryo
35642	GSM1129793	H3K27me3	V6.5	Embryonic Stem Cell	Embryo
35646	GSM1129794	H3K4me3	V6.5	Embryonic Stem Cell	Embryo
36061	GSM851278	H3K27ac	None	Embryonic Stem Cell	Embryo
36185	GSM1169008	H3K27me3	None	Embryonic Stem Cell	Embryo
36186	GSM1169017	RNF2	None	Embryonic Stem Cell	Embryo
36187	GSM1169007	JARID2	None	Embryonic Stem Cell	Embryo
36190	GSM1169009	H3K27me3	None	Embryonic Stem Cell	Embryo
36193	GSM1169010	REST	None	Embryonic Stem Cell	Embryo
36194	GSM1169014	RNF2	None	Embryonic Stem Cell	Embryo
36197	GSM1169006	JARID2	None	Embryonic Stem Cell	Embryo
36201	GSM1169018	SUZ12	None	Embryonic Stem Cell	Embryo
36202	GSM1169019	SUZ12	None	Embryonic Stem Cell	Embryo
36333	GSM1156618	H4K16ac	46C	Embryonic Stem Cell	Embryo
36656	GSM1151029	H3K27me3	V6.5	Embryonic Stem Cell	Embryo
36660	GSM1151027	H3K27me3	None	Embryonic Stem Cell	Embryo
36726	GSM1110843	TOP2A	None	Embryonic Stem Cell	Embryo
36800	GSM1019073	EP300	None	Embryonic Stem Cell	Embryo
36816	GSM1019081	EP300	None	Embryonic Stem Cell	Embryo
36817	GSM1019772	H3K27me3	E14	Embryonic Stem Cell	Embryo
36823	GSM1019771	SUZ12	E14	Embryonic Stem Cell	Embryo
36826	GSM1019082	EP300	None	Embryonic Stem Cell	Embryo
36828	GSM1019074	EP300	None	Embryonic Stem Cell	Embryo
36829	GSM1019072	EP300	None	Embryonic Stem Cell	Embryo
36830	GSM1019769	H3K36me3	E14	Embryonic Stem Cell	Embryo
36831	GSM1019080	EP300	None	Embryonic Stem Cell	None
36896	GSM936113	H3K4me3	None	Embryonic Stem Cell	Embryo
36906	GSM936109	H3K4me3	None	Embryonic Stem Cell	Embryo
36964	GSM1206842	H3K4me3	None	Embryonic Stem Cell	Embryo
36995	GSM1206844	MBD3	None	Embryonic Stem Cell	Embryo
37397	GSM461266	H3K4me2	None	Embryonic Stem Cell	Embryo
37398	GSM461265	KDM1A	None	Embryonic Stem Cell	Embryo
37573	GSM928986	ISL1	Ainv15	Neural Progenitor Cell	Embryo
37575	GSM928985	ISL1	Ainv15	Neural Progenitor Cell	Embryo
37688	GSM935893	POLR2A	None	Embryonic Stem Cell	Embryo
37689	GSM935895	POLR2A	None	Embryonic Stem Cell	Embryo
37710	GSM1176676	PRDM4	CCE	Embryonic Stem Cell	Embryo
37715	GSM1176679	PRDM4	CCE	Embryonic Stem Cell	Embryo
37717	GSM1176678	PRDM4	CCE	Embryonic Stem Cell	Embryo
37747	GSM849941	H3K4me3	CMTi-1	Embryonic Stem Cell	Embryo
37748	GSM849932	H3K4me3	CMTi-1	Embryonic Stem Cell	Embryo
37749	GSM849936	SUZ12	CMTi-1	Embryonic Stem Cell	Embryo
37751	GSM849952	H2AZ	R1	Embryonic Stem Cell	Embryo
37752	GSM849942	H3K27me3	CMTi-1	Embryonic Stem Cell	Embryo
37754	GSM849928	H2AZ	CMT1	Embryonic Stem Cell	Embryo
37755	GSM849929	H2AZac	CMT1	Embryonic Stem Cell	Embryo
37756	GSM849944	RBBP5	CMTi-1	Embryonic Stem Cell	Embryo
37758	GSM849957	H2AZ	R1	Embryonic Stem Cell	Embryo
37759	GSM849955	H3K4me3	R1	Embryonic Stem Cell	Embryo
37760	GSM849950	H3K4me3	R1	Embryonic Stem Cell	Embryo
37923	GSM1009932	H3K27me3	E8.5	None	Embryo
37933	GSM1009928	H3K4me3	E8.5	None	Embryo
37940	GSM1009931	H3K4me3	E8.5	None	Embryo
37944	GSM1009929	H3K27me3	E8.5	None	Embryo
37950	GSM857395	H4ac	P19	Embryonal carcinoma cell	Embryo
38058	GSM859666	H3K4me3	None	Embryonic Stem Cell	Embryo
38059	GSM859660	KDM5C	None	Embryonic Stem Cell	Embryo
38060	GSM859667	H3K4me3	None	Embryonic Stem Cell	Embryo
38061	GSM859665	H3K4me1	None	Embryonic Stem Cell	Embryo
38062	GSM859664	H3K4me1	None	Embryonic Stem Cell	Embryo
38063	GSM859663	BIRA	None	Embryonic Stem Cell	Embryo
38300	GSM723017	H3K4me3	None	Embryonic Stem Cell	Embryo
38301	GSM723015	CTCF	None	Embryonic Stem Cell	Embryo
38303	GSM723018	EP300	None	Embryonic Stem Cell	Embryo
38304	GSM723019	POLR2A	None	Embryonic Stem Cell	Embryo
38305	GSM723016	H3K4me1	None	Embryonic Stem Cell	Embryo
38475	GSM1041373	CBX7	E14	Embryonic Stem Cell	Embryo
38481	GSM1041372	RNF2	E14	Embryonic Stem Cell	Embryo
38482	GSM1041374	SUZ12	E14	Embryonic Stem Cell	Embryo
38557	GSM1065517	CTNNB1	V6.5	Embryonic Stem Cell	Embryo
38569	GSM1065519	CTNNB1	V6.5	Embryonic Stem Cell	Embryo
38617	GSM1047959	H3K4me3	R1	Embryonic Stem Cell	Embryo
38620	GSM1047955	H3K4me3	R1	Embryonic Stem Cell	Embryo
38621	GSM1047939	RARA	CMTi-1	Embryonic Stem Cell	Embryo
38622	GSM1047947	SUZ12	CMTi-1	Embryonic Stem Cell	Embryo
38624	GSM1047937	SUZ12	CMTi-1	Embryonic Stem Cell	Embryo
38625	GSM1047933	POU5F1	CMTi-1	Embryonic Stem Cell	Embryo
38627	GSM1047953	RARA	CMTi-1	Embryonic Stem Cell	Embryo
38628	GSM1047936	RBBP5	CMTi-1	Embryonic Stem Cell	Embryo
38629	GSM1047950	POU5F1	CMTi-1	Embryonic Stem Cell	Embryo
38630	GSM1047940	POU5F1	CMTi-1	Embryonic Stem Cell	Embryo
38631	GSM1047934	H3K4me3	CMTi-1	Embryonic Stem Cell	Embryo
38632	GSM1047938	POU5F1	CMTi-1	Embryonic Stem Cell	Embryo
38633	GSM1047944	RBBP5	CMTi-1	Embryonic Stem Cell	Embryo
39010	GSM1038261	MED1	ZhBTc4	Embryonic Stem Cell	Embryo
39049	GSM1038259	MED1	ZhBTc4	Embryonic Stem Cell	Embryo
39128	GSM915227	KAT8	None	Embryonic Stem Cell	Embryo
39131	GSM883646	SMC1A	None	Neural Progenitor Cell	Embryo
39166	GSM883647	CTCF	None	Neural Progenitor Cell	Embryo
39300	GSM824848	RAD21	V6.5	Embryonic Stem Cell	Embryo
39301	GSM824843	CAPG	V6.5	Embryonic Stem Cell	Embryo
39302	GSM824847	RAD21	V6.5	Embryonic Stem Cell	Embryo
39303	GSM824845	POLR2A	V6.5	Embryonic Stem Cell	Embryo
39307	GSM824846	POLR2A	V6.5	Embryonic Stem Cell	Embryo
39311	GSM824841	NCAPD3	V6.5	Embryonic Stem Cell	Embryo
39313	GSM824837	TMPRSS4	V6.5	Embryonic Stem Cell	Embryo
39314	GSM979714	TFE3	None	Embryonic Stem Cell	Embryo
39322	GSM905446	H3K27me3	None	Embryonic Stem Cell	None
39328	GSM905445	EZH2	None	Embryonic Stem Cell	None
39331	GSM905438	H3K27me3	None	Embryonic Stem Cell	None
39334	GSM905449	H3K36me3	None	Embryonic Stem Cell	None
39336	GSM905447	H3K4me3	None	Embryonic Stem Cell	None
39337	GSM905439	H3K4me3	None	Embryonic Stem Cell	Embryo
39338	GSM905442	POLR2A	None	Embryonic Stem Cell	Embryo
39447	GSM1000125	POLR2A	E14	Embryonic Stem Cell	Embryo
39457	GSM1000123	H3K27ac	E14	Embryonic Stem Cell	Embryo
39529	GSM1000124	H3	E14	Embryonic Stem Cell	Embryo
39536	GSM1000126	H3K27ac	E14	Embryonic Stem Cell	Embryo
39561	GSM1171632	H3K4me3	V6.5	Embryonic Stem Cell	Embryo
39565	GSM1171628	H3K4me3	V6.5	Embryonic Stem Cell	Embryo
39566	GSM1171630	H3K4me3	V6.5	Embryonic Stem Cell	Embryo
39678	GSM1045815	SUZ12	None	Embryonic Stem Cell	Embryo
39682	GSM1045816	SUZ12	None	Embryonic Stem Cell	Embryo
39686	GSM970533	H3K27me3	None	Embryonic Stem Cell	Embryo
39687	GSM970524	UTF1	None	Embryonic Stem Cell	Embryo
39689	GSM970527	SUZ12	None	Embryonic Stem Cell	Embryo
39690	GSM970526	H3K4me3	None	Embryonic Stem Cell	Embryo
39691	GSM970534	H3K27me3	None	Embryonic Stem Cell	Embryo
39696	GSM970529	SUZ12	None	Embryonic Stem Cell	Embryo
39698	GSM970528	SUZ12	None	Embryonic Stem Cell	Embryo
39703	GSM969836	H3K4me3	None	Embryonic Stem Cell	Embryo
39704	GSM969829	H3K4me3	None	Embryonic Stem Cell	Embryo
39706	GSM969835	H3K4me3	None	Embryonic Stem Cell	Embryo
39707	GSM969830	H3K4me3	None	Embryonic Stem Cell	Embryo
39711	GSM969832	H3K27me3	None	Embryonic Stem Cell	Embryo
39714	GSM969833	H3K27me3	None	Embryonic Stem Cell	Embryo
39984	GSM828132	CDK9	KH2	Embryonic Stem Cell	Embryo
40157	GSM1082340	POU5F1	None	Embryonic Stem Cell	Embryo
40158	GSM1082342	NANOG	None	Embryonic Stem Cell	Embryo
40160	GSM1082344	H3K4me3	None	Embryonic Stem Cell	Embryo
40167	GSM1082345	SUZ12	None	Embryonic Stem Cell	Embryo
40283	GSM535983	POLR2A	None	Embryonic Stem Cell	Embryo
40285	GSM535982	H3K4me3	None	Embryonic Stem Cell	Embryo
41170	GSM1033636	H3K4me3	None	Embryonic Stem Cell	Embryo
41171	GSM1033637	H3K4me3	None	Embryonic Stem Cell	Embryo
41172	GSM1033638	H3K27me3	None	Embryonic Stem Cell	Embryo
41173	GSM1033639	H3K27me3	None	Embryonic Stem Cell	Embryo
41174	GSM1033640	H3K27ac	None	Embryonic Stem Cell	Embryo
41175	GSM1033641	H3K27ac	None	Embryonic Stem Cell	Embryo
41317	GSM1058997	BIRA	None	Embryonic Stem Cell	Embryo
41319	GSM1058999	H3K27me3	None	Embryonic Stem Cell	Embryo
41321	GSM1059001	H3K4me3	None	Embryonic Stem Cell	Embryo
41322	GSM1059002	H3K9me2	None	Embryonic Stem Cell	Embryo
41324	GSM1059004	EZH2	None	Embryonic Stem Cell	Embryo
41325	GSM1059005	H3K27ac	None	Embryonic Stem Cell	Embryo
41328	GSM1059008	H3K4me3	None	Embryonic Stem Cell	Embryo
41330	GSM1059010	MYC	None	Embryonic Stem Cell	Embryo
41331	GSM1059011	NANOG	None	Embryonic Stem Cell	Embryo
41332	GSM1059012	POU5F1	None	Embryonic Stem Cell	Embryo
41333	GSM1059013	POLR2A	None	Embryonic Stem Cell	Embryo
41334	GSM1059014	POLR2A	None	Embryonic Stem Cell	Embryo
41335	GSM1059015	POLR2A	None	Embryonic Stem Cell	Embryo
41337	GSM1059017	H3K27ac	None	Embryonic Stem Cell	Embryo
41342	GSM1059022	MYC	None	Embryonic Stem Cell	Embryo
41343	GSM1059023	NANOG	None	Embryonic Stem Cell	Embryo
41344	GSM1059024	POU5F1	None	Embryonic Stem Cell	Embryo
41345	GSM1059025	CTR9	None	Embryonic Stem Cell	Embryo
41347	GSM1059027	H3K27me3	None	Embryonic Stem Cell	Embryo
41348	GSM1059028	H3K36me3	None	Embryonic Stem Cell	Embryo
41349	GSM1059029	H3K4me3	None	Embryonic Stem Cell	Embryo
41351	GSM1059031	MYC	None	Embryonic Stem Cell	Embryo
41352	GSM1059032	NANOG	None	Embryonic Stem Cell	Embryo
41353	GSM1059033	POU5F1	None	Embryonic Stem Cell	Embryo
41354	GSM1059034	POLR2A	None	Embryonic Stem Cell	Embryo
41356	GSM1059036	POLR2A	None	Embryonic Stem Cell	Embryo
41357	GSM1059037	SUPT5H	None	Embryonic Stem Cell	Embryo
41833	GSM1184045	NANOG	None	Embryonic Stem Cell	Embryo
41834	GSM1186420	H2A	None	Embryonic Stem Cell	Embryo
41871	GSM1195114	EZH2	E14	Embryonic Stem Cell	Embryo
41872	GSM1195115	EZH2	E14	Embryonic Stem Cell	Embryo
41897	GSM1199182	EZH2	E14	Embryonic Stem Cell	Embryo
41898	GSM1199183	EZH2	E14	Embryonic Stem Cell	Embryo
41903	GSM1199188	SUZ12	E14	Embryonic Stem Cell	Embryo
41904	GSM1199189	SUZ12	E14	Embryonic Stem Cell	Embryo
41936	GSM1207786	H3.3B	None	Embryonic Stem Cell	Embryo
41937	GSM1207787	H3.3B	None	Embryonic Stem Cell	Embryo
41949	GSM1212177	CTCF	None	Embryonic Stem Cell	Embryo
41978	GSM1215220	EHMT2	None	Embryonic Stem Cell	Embryo
42603	GSM1234533	H3K27ac	E14	Embryonic Stem Cell	Embryo
42606	GSM1234536	H3K27me3	E36	Embryonic Stem Cell	Embryo
42607	GSM1234537	H3K36me3	E36	Embryonic Stem Cell	Embryo
42609	GSM1234539	H3K27me3	E36	Embryonic Stem Cell	Embryo
42612	GSM1234542	H3K36me3	E36	Embryonic Stem Cell	Embryo
42614	GSM1234544	H3K36me3	E36	Embryonic Stem Cell	Embryo
42916	GSM1240119	KMT2B	KH2	Embryonic Stem Cell	Embryo
43036	GSM1246724	CDX2	ZhBTc4	Embryonic Stem Cell	Embryo
43176	GSM1258237	H3K4me3	E14	Embryonic Stem Cell	Embryo
43177	GSM1258238	H3K4me3	None	Embryonic Stem Cell	Embryo
43178	GSM1258239	CXXC1	E14	Embryonic Stem Cell	Embryo
43180	GSM1258241	KMT2B	E14	Embryonic Stem Cell	Embryo
43189	GSM1258442	JARID2	None	Embryonic Stem Cell	Embryo
43403	GSM1276697	H3K4me3	None	Embryonic Stem Cell	Embryo
43404	GSM1276698	H3K4me3	None	Embryonic Stem Cell	Embryo
43405	GSM1276699	H3K4me3	None	Embryonic Stem Cell	Embryo
43406	GSM1276700	H3K4me3	None	Embryonic Stem Cell	Embryo
43407	GSM1276701	H3K4me3	E14	Embryonic Stem Cell	Embryo
43408	GSM1276702	H3K4me3	None	Embryonic Stem Cell	Embryo
43409	GSM1276703	H3K4me3	None	Embryonic Stem Cell	Embryo
43410	GSM1276704	H3K4me3	None	Embryonic Stem Cell	Embryo
43411	GSM1276705	H3K4me3	E14	Embryonic Stem Cell	Embryo
43412	GSM1276706	H3K4me3	None	Embryonic Stem Cell	Embryo
43413	GSM1276707	H3K27me3	E14	Embryonic Stem Cell	Embryo
43414	GSM1276708	H3K27me3	None	Embryonic Stem Cell	Embryo
43415	GSM1276709	H3K27me3	None	Embryonic Stem Cell	Embryo
43416	GSM1276710	H3K27me3	None	Embryonic Stem Cell	Embryo
43417	GSM1276711	POLR2A	E14	Embryonic Stem Cell	Embryo
43418	GSM1276718	KMT2B	E14	Embryonic Stem Cell	Embryo
43419	GSM1276719	KMT2B	E14	Embryonic Stem Cell	Embryo
43433	GSM1277675	H2A	V6.5	Embryonic Stem Cell	Embryo
43437	GSM1277679	USP16	V6.5	Embryonic Stem Cell	Embryo
43473	GSM1282127	H3K4me3	R1	Embryonic Stem Cell	Embryo
43475	GSM1282129	H3K4me3	R1	Embryonic Stem Cell	Embryo
43479	GSM1282133	H3K4me1	R1	Embryonic Stem Cell	Embryo
43483	GSM1282137	H3K4me3	R1	Embryonic Stem Cell	Embryo
43484	GSM1282138	H3K4me2	R1	Embryonic Stem Cell	Embryo
43485	GSM1282139	H3K4me3	R1	Embryonic Stem Cell	Embryo
43486	GSM1282140	H3K4me2	R1	Embryonic Stem Cell	Embryo
43489	GSM1282143	H3K4me3	R1	Embryonic Stem Cell	Embryo
43490	GSM1282144	H3K4me2	R1	Embryonic Stem Cell	Embryo
43491	GSM1282145	H3K4me3	R1	Embryonic Stem Cell	Embryo
43492	GSM1282146	H3K4me2	R1	Embryonic Stem Cell	Embryo
43493	GSM1282147	H3K4me1	R1	Embryonic Stem Cell	Embryo
43513	GSM1282167	H3K4me3	R1	Embryonic Stem Cell	Embryo
43516	GSM1282170	H3K4me3	R1	Embryonic Stem Cell	Embryo
43524	GSM1282178	H3K4me3	R1	Embryonic Stem Cell	Embryo
43529	GSM1282183	H3K27ac	R1	Embryonic Stem Cell	Embryo
43530	GSM1282184	H3K27ac	R1	Embryonic Stem Cell	Embryo
43588	GSM1295698	RNF2	E14	Embryonic Stem Cell	Embryo
43660	GSM1300284	UTF1	KH2	Embryonic Stem Cell	Embryo
43681	GSM1303741	KDM4C	None	Embryonic Stem Cell	Embryo
43682	GSM1303742	KDM4C	None	Embryonic Stem Cell	Embryo
43819	GSM1327148	H3K9me3	None	Embryonic Stem Cell	Embryo
43821	GSM1327150	H3K9me3	None	Embryonic Stem Cell	Embryo
43896	GSM859491	H3K27ac	E14	Embryonic Stem Cell	Embryo
43924	GSM886505	H3K27me3	R1	Embryonic Stem Cell	Embryo
43925	GSM886506	H3K27me3	None	iPSC	Embryo
43928	GSM886509	H3K27me3	None	iPSC	Embryo
43932	GSM886513	H3K27me3	None	iPSC	Embryo
43937	GSM886518	H3K4me3	R1	Embryonic Stem Cell	Embryo
43938	GSM886519	H3K4me3	None	iPSC	Embryo
43939	GSM886520	H3K4me3	None	iPSC	Embryo
43940	GSM886521	H3K4me3	None	iPSC	Embryo
43941	GSM886522	H3K4me3	None	iPSC	Embryo
43942	GSM886523	H3K4me3	None	iPSC	Embryo
43943	GSM886524	H3K4me3	None	iPSC	Embryo
43944	GSM886525	H3K4me3	None	iPSC	Embryo
43945	GSM886526	H3K4me3	None	iPSC	Embryo
43950	GSM886531	H3K4me2	R1	Embryonic Stem Cell	Embryo
43951	GSM886532	H3K4me2	None	iPSC	Embryo
43952	GSM886533	H3K4me2	None	iPSC	Embryo
43953	GSM886534	H3K4me2	None	iPSC	Embryo
43954	GSM886535	H3K4me2	None	iPSC	Embryo
43955	GSM886536	H3K4me2	None	iPSC	Embryo
43956	GSM886537	H3K4me2	None	iPSC	Embryo
43957	GSM886538	H3K4me2	None	iPSC	Embryo
43958	GSM886539	H3K4me2	None	iPSC	Embryo
43986	GSM970221	H3K27ac	E36	Embryonic Stem Cell	Embryo
43987	GSM970222	H3K27ac	E36	Embryonic Stem Cell	Embryo
43988	GSM970223	H3K27me1	E36	Embryonic Stem Cell	Embryo
43990	GSM970225	H3K4me1	E36	Embryonic Stem Cell	Embryo
43991	GSM970226	H3K4me1	E36	Embryonic Stem Cell	Embryo
43992	GSM970227	H3K4me3	E36	Embryonic Stem Cell	Embryo
43993	GSM970228	H3K4me3	E36	Embryonic Stem Cell	Embryo
43994	GSM970264	CTCF	None	Embryonic Stem Cell	Embryo
43996	GSM970266	CTCF	None	Embryonic Stem Cell	Embryo
44006	GSM984544	H2AZ	V6.5	Embryonic Stem Cell	Embryo
44007	GSM984545	H2AZ	V6.5	Embryonic Stem Cell	Embryo
44341	GSM1208217	KLF4	CGR8	Embryonic Stem Cell	Embryo
44534	GSM1323079	PHC1	V6.5	Embryonic Stem Cell	Embryo
44535	GSM1323080	NANOG	V6.5	Embryonic Stem Cell	Embryo
44536	GSM1323081	NANOG	V6.5	Embryonic Stem Cell	Embryo
44552	GSM1324615	KLF4	CGR8	Embryonic Stem Cell	Embryo
44553	GSM1324616	KLF5	CGR8	Embryonic Stem Cell	Embryo
44554	GSM1327152	NANOG	V6.5	Embryonic Stem Cell	Embryo
44556	GSM1327154	NANOG	V6.5	Embryonic Stem Cell	Embryo
44557	GSM1327155	NANOG	V6.5	Embryonic Stem Cell	Embryo
44558	GSM1327156	NANOG	V6.5	Embryonic Stem Cell	Embryo
44559	GSM1327157	NANOG	V6.5	Embryonic Stem Cell	Embryo
44560	GSM1327158	NANOG	V6.5	Embryonic Stem Cell	Embryo
44561	GSM1327159	NANOG	V6.5	Embryonic Stem Cell	Embryo
44566	GSM1327219	H3K4me3	None	Embryonic Stem Cell	Embryo
44567	GSM1327220	H3K27me3	None	Embryonic Stem Cell	Embryo
44568	GSM1327221	H3K4me3	E8.5	None	Embryo
44569	GSM1327222	H3K27me3	E8.5	None	Embryo
44572	GSM1327412	T	None	Embryonic Stem Cell	Embryo
44573	GSM1327413	T	None	Embryonic Stem Cell	Embryo
44673	GSM1356049	H3K27me3	None	Embryonic Stem Cell	Embryo
44684	GSM1357918	CDX2	Ainv15	Neural Progenitor Cell	Embryo
44871	GSM968718	CDX2	Ainv15	Neural Progenitor Cell	Embryo
46421	GSM918748	CTCF	None	Embryonic Stem Cell	Embryo
46422	GSM918749	POLR2A	None	Embryonic Stem Cell	Embryo
46423	GSM918750	EP300	None	Embryonic Stem Cell	Embryo
46552	GSM769009	H3K4me1	None	Embryonic Stem Cell	Embryo
46553	GSM769008	H3K4me3	None	Embryonic Stem Cell	Embryo
46554	GSM1000099	H3K27ac	None	Embryonic Stem Cell	Embryo
46555	GSM1000089	H3K27me3	None	Embryonic Stem Cell	Embryo
46557	GSM1000147	H3K9me3	None	Embryonic Stem Cell	Embryo
46558	GSM1000127	H3K9ac	None	Embryonic Stem Cell	Embryo
47120	GSM1118371	RBPJ	F9	Embryonal carcinoma cell	Embryo
47312	GSM1155708	RBPJ	F9	Embryonal carcinoma cell	Embryo
47314	GSM1161553	H3K9me3	None	Embryonic Stem Cell	Embryo
47318	GSM1161951	H3K9me3	None	Embryonic Stem Cell	Embryo
47341	GSM1173371	POLR2A	None	Embryonic Stem Cell	Embryo
47342	GSM1173372	POLR2A	None	Embryonic Stem Cell	Embryo
47343	GSM1173373	POLR2A	None	Embryonic Stem Cell	Embryo
47344	GSM1173374	POLR2A	None	Embryonic Stem Cell	Embryo
47345	GSM1173375	POLR2A	None	Embryonic Stem Cell	Embryo
47346	GSM1173376	POLR2A	None	Embryonic Stem Cell	Embryo
47348	GSM1173378	POLR2A	None	Embryonic Stem Cell	Embryo
47349	GSM1174810	REST	None	Embryonic Stem Cell	Embryo
47350	GSM1174811	H3K27me3	None	Embryonic Stem Cell	Embryo
47351	GSM1174812	H3K27me3	None	Embryonic Stem Cell	Embryo
47353	GSM1180178	H3K4me1	None	Embryonic Stem Cell	Embryo
47354	GSM1180179	H3K4me3	None	Embryonic Stem Cell	Embryo
47355	GSM1180180	H3K9me3	None	Embryonic Stem Cell	Embryo
47356	GSM1180181	H3K27ac	None	Embryonic Stem Cell	Embryo
47357	GSM1180182	H3K27me3	None	Embryonic Stem Cell	Embryo
47358	GSM1180183	H3K36me3	None	Embryonic Stem Cell	Embryo
47360	GSM1180185	H3K4me1	None	Embryonic Stem Cell	Embryo
47361	GSM1180186	H3K4me3	None	Embryonic Stem Cell	Embryo
47362	GSM1180187	H3K9me3	None	Embryonic Stem Cell	Embryo
47363	GSM1180188	H3K27ac	None	Embryonic Stem Cell	Embryo
47367	GSM1180192	H3K4me1	None	Embryonic Stem Cell	Embryo
47368	GSM1180193	H3K4me3	None	Embryonic Stem Cell	Embryo
47369	GSM1180194	H3K9me3	None	Embryonic Stem Cell	Embryo
47370	GSM1180195	H3K27ac	None	Embryonic Stem Cell	Embryo
47372	GSM1180197	H3K36me3	None	Embryonic Stem Cell	Embryo
47374	GSM1180199	H3K4me1	None	Embryonic Stem Cell	Embryo
47375	GSM1180200	H3K4me3	None	Embryonic Stem Cell	Embryo
47376	GSM1180201	H3K9me3	None	Embryonic Stem Cell	Embryo
47377	GSM1180202	H3K27ac	None	Embryonic Stem Cell	Embryo
47381	GSM1180206	H3K4me1	None	Embryonic Stem Cell	Embryo
47382	GSM1180207	H3K4me3	None	Embryonic Stem Cell	Embryo
47383	GSM1180208	H3K27ac	None	Embryonic Stem Cell	Embryo
47385	GSM1180210	H3K36me3	None	Embryonic Stem Cell	Embryo
47387	GSM1180212	H3K4me1	None	Embryonic Stem Cell	Embryo
47388	GSM1180213	H3K4me3	None	Embryonic Stem Cell	Embryo
47389	GSM1180214	H3K9me3	None	Embryonic Stem Cell	Embryo
47390	GSM1180215	H3K27ac	None	Embryonic Stem Cell	Embryo
47391	GSM1180216	H3K27me3	None	Embryonic Stem Cell	Embryo
47392	GSM1180217	H3K36me3	None	Embryonic Stem Cell	Embryo
47427	GSM1194194	INO80	J1	Embryonic Stem Cell	Embryo
47512	GSM1234309	POU5F1	J1	Embryonic Stem Cell	Embryo
47513	GSM1234310	KLF4	J1	Embryonic Stem Cell	Embryo
47514	GSM1234311	MED1	J1	Embryonic Stem Cell	Embryo
47515	GSM1234312	POLR2A	J1	Embryonic Stem Cell	Embryo
47517	GSM1234314	POU5F1	J1	Embryonic Stem Cell	Embryo
47518	GSM1234315	KLF4	J1	Embryonic Stem Cell	Embryo
47520	GSM1234317	POLR2A	J1	Embryonic Stem Cell	Embryo
47611	GSM1251943	MCRS1	WT26	Embryonic Stem Cell	Embryo
47613	GSM1251945	KAT8	WT26	Embryonic Stem Cell	Embryo
47614	GSM1251946	KAT8	WT26	Embryonic Stem Cell	Embryo
47616	GSM1251948	MSL1	WT26	Embryonic Stem Cell	Embryo
47618	GSM1251950	MSL2	WT26	Embryonic Stem Cell	Embryo
47620	GSM1251952	KANSL3	WT26	Embryonic Stem Cell	Embryo
47758	GSM1272789	KDM2B	MS12	Embryonic Stem Cell	Embryo
47759	GSM1272790	KDM2B	MS12	Embryonic Stem Cell	Embryo
47760	GSM1272791	KDM2B	MS12	Embryonic Stem Cell	Embryo
47764	GSM1272795	RNF2	MS12	Embryonic Stem Cell	Embryo
47765	GSM1272796	RNF2	MS12	Embryonic Stem Cell	Embryo
47766	GSM1272797	RNF2	MS12	Embryonic Stem Cell	Embryo
47767	GSM1272798	RNF2	MS12	Embryonic Stem Cell	Embryo
47768	GSM1272799	RNF2	MS12	Embryonic Stem Cell	Embryo
47769	GSM1272800	RNF2	MS12	Embryonic Stem Cell	Embryo
47770	GSM1272801	SUZ12	MS12	Embryonic Stem Cell	Embryo
47771	GSM1272802	SUZ12	MS12	Embryonic Stem Cell	Embryo
47773	GSM1272804	SUZ12	MS12	Embryonic Stem Cell	Embryo
47900	GSM1294864	H3K4me3	E14	Embryonic Stem Cell	Embryo
47901	GSM1294865	H3K4me3	E14	Embryonic Stem Cell	Embryo
47902	GSM1294866	H3K4me3	E14	Embryonic Stem Cell	Embryo
47903	GSM1294867	H3K4me3	E14	Embryonic Stem Cell	Embryo
47904	GSM1294868	H3K4me3	None	Embryonic Stem Cell	Embryo
47905	GSM1294869	H3K4me3	None	Embryonic Stem Cell	Embryo
47906	GSM1294870	H3K4me3	None	Embryonic Stem Cell	Embryo
47907	GSM1294871	H3K4me3	None	Embryonic Stem Cell	Embryo
48058	GSM1300939	MSL1	E14	Embryonic Stem Cell	Embryo
48243	GSM1332768	CHRM2	None	Embryonic Stem Cell	Embryo
48328	GSM1334368	SPI1	None	Embryonic Stem Cell	Embryo
48329	GSM1334369	SPI1	None	Embryonic Stem Cell	Embryo
48330	GSM1334370	SPI1	None	Embryonic Stem Cell	Embryo
48361	GSM1341939	RNF2	None	Embryonic Stem Cell	Embryo
48362	GSM1341940	RNF2	None	Embryonic Stem Cell	Embryo
48363	GSM1341941	RNF2	None	Embryonic Stem Cell	Embryo
48365	GSM1341943	SUZ12	None	Embryonic Stem Cell	Embryo
48366	GSM1341944	SUZ12	None	Embryonic Stem Cell	Embryo
48367	GSM1341945	SUZ12	None	Embryonic Stem Cell	Embryo
48368	GSM1341946	SUZ12	None	Embryonic Stem Cell	Embryo
48369	GSM1341947	EZH2	None	Embryonic Stem Cell	Embryo
48370	GSM1341948	EZH2	None	Embryonic Stem Cell	Embryo
48371	GSM1341949	EZH2	None	Embryonic Stem Cell	Embryo
48373	GSM1341951	H3K27me3	None	Embryonic Stem Cell	Embryo
48374	GSM1341952	H3K27me3	None	Embryonic Stem Cell	Embryo
48376	GSM1341954	H3K27me3	None	Embryonic Stem Cell	Embryo
48406	GSM1346038	POLR2A	HBG3	Embryonic Stem Cell	Embryo
48486	GSM1355153	EP300	None	Embryonic Stem Cell	Embryo
48488	GSM1355155	POU5F1	None	Embryonic Stem Cell	Embryo
48489	GSM1355156	OTX2	None	Embryonic Stem Cell	Embryo
48490	GSM1355157	OTX2	None	Embryonic Stem Cell	Embryo
48491	GSM1355158	H3K27ac	None	Embryonic Stem Cell	Embryo
48492	GSM1355159	H3K27ac	None	Embryonic Stem Cell	Embryo
48493	GSM1355160	H3K4me1	None	Embryonic Stem Cell	Embryo
48494	GSM1355161	H3K4me1	None	Embryonic Stem Cell	Embryo
48513	GSM1355180	POU5F1	None	Embryonic Stem Cell	Embryo
48514	GSM1355181	OTX2	None	Embryonic Stem Cell	Embryo
48515	GSM1355182	POU5F1	None	Embryonic Stem Cell	Embryo
48644	GSM1370510	ARID3A	J1	Embryonic Stem Cell	Embryo
48646	GSM1370512	ARID3A	J1	Embryonic Stem Cell	Embryo
48648	GSM1370514	HDAC1	J1	Embryonic Stem Cell	Embryo
48650	GSM1371923	H3K4me3	None	Embryonic Stem Cell	Embryo
48651	GSM1371924	H3K4me3	None	Embryonic Stem Cell	Embryo
48656	GSM1372574	ATRX	None	Embryonic Stem Cell	Embryo
48788	GSM1386358	H3.3	None	Embryonic Stem Cell	Embryo
48789	GSM1386359	H3.3	None	Embryonic Stem Cell	Embryo
48793	GSM1386363	H2AFY2	None	Embryonic Stem Cell	Embryo
48794	GSM1386364	H2AFY2	None	Embryonic Stem Cell	Embryo
48795	GSM1386365	H2AFY2	None	Embryonic Stem Cell	Embryo
48883	GSM1397343	H3K27me3	V6.5	Embryonic Stem Cell	Embryo
48931	GSM1399500	H3K27me3	E14	Embryonic Stem Cell	Embryo
48932	GSM1399501	H3K27me3	E14	Embryonic Stem Cell	Embryo
48933	GSM1399502	H3K27me3	E14	Embryonic Stem Cell	Embryo
48934	GSM1399503	H3K27me3	E14	Embryonic Stem Cell	Embryo
48935	GSM1399504	H3K27me3	E14	Embryonic Stem Cell	Embryo
48936	GSM1399505	H3K27me3	E14	Embryonic Stem Cell	Embryo
48937	GSM1399506	POLR2A	E14	Embryonic Stem Cell	Embryo
48938	GSM1399507	POLR2A	E14	Embryonic Stem Cell	Embryo
48939	GSM1399508	POLR2A	E14	Embryonic Stem Cell	Embryo
48940	GSM1399509	POLR2A	E14	Embryonic Stem Cell	Embryo
48941	GSM1399510	SUZ12	E14	Embryonic Stem Cell	Embryo
48942	GSM1399511	SUZ12	E14	Embryonic Stem Cell	Embryo
48943	GSM1399512	SUZ12	E14	Embryonic Stem Cell	Embryo
48944	GSM1399513	SUZ12	E14	Embryonic Stem Cell	Embryo
48945	GSM1399514	SUZ12	E14	Embryonic Stem Cell	Embryo
48946	GSM1399515	SUZ12	E14	Embryonic Stem Cell	Embryo
48947	GSM1399516	SUZ12	E14	Embryonic Stem Cell	Embryo
48948	GSM1399517	SUZ12	E14	Embryonic Stem Cell	Embryo
48949	GSM1399518	SUZ12	E14	Embryonic Stem Cell	Embryo
48950	GSM1399519	SUZ12	E14	Embryonic Stem Cell	Embryo
48951	GSM1399546	SUZ12	E14	Embryonic Stem Cell	Embryo
48952	GSM1399547	SUZ12	None	Embryonic Stem Cell	Embryo
49111	GSM1409786	H3K4me3	None	Embryonic Stem Cell	Embryo
49112	GSM1409787	H3K4me3	None	Embryonic Stem Cell	Embryo
49115	GSM1409790	H3K4me3	None	Embryonic Stem Cell	Embryo
49116	GSM1409791	H3K4me3	None	Embryonic Stem Cell	Embryo
49345	GSM1439566	MED1	V6.5	Embryonic Stem Cell	Embryo
49346	GSM1439567	MED1	V6.5	Embryonic Stem Cell	Embryo
49435	GSM1446977	POLR2A	None	Embryonic Stem Cell	Embryo
49495	GSM1463941	POLR2A	V6.5	Embryonic Stem Cell	Embryo
49497	GSM1463943	CDK8	R1	Embryonic Stem Cell	Embryo
49787	GSM1507442	H3K27ac	None	Embryonic Stem Cell	Embryo
49789	GSM1507444	H3K27ac	None	Embryonic Stem Cell	Embryo
49791	GSM1507446	H3K27ac	None	Embryonic Stem Cell	Embryo
49793	GSM1507448	H3K27ac	None	Embryonic Stem Cell	Embryo
50080	GSM1144548	TAL1	J1	Embryonic Stem Cell	Embryo
50095	GSM1183116	NR0B1	J1	Embryonic Stem Cell	Embryo
50125	GSM1295038	H3K27me3	E14	Embryonic Stem Cell	Embryo
50126	GSM1295039	H3K27me3	None	Embryonic Stem Cell	None
50190	GSM1359829	H3K4me1	J1	Embryonic Stem Cell	Embryo
50191	GSM1359830	H3K4me1	J1	Embryonic Stem Cell	Embryo
50192	GSM1359831	H3K27ac	J1	Embryonic Stem Cell	Embryo
50193	GSM1359832	H3K27ac	J1	Embryonic Stem Cell	Embryo
50194	GSM1359833	EZH2	J1	Embryonic Stem Cell	Embryo
50195	GSM1359834	EZH2	J1	Embryonic Stem Cell	Embryo
50199	GSM1359838	KDM1A	J1	Embryonic Stem Cell	Embryo
50202	GSM1359841	TAL1	J1	Embryonic Stem Cell	Embryo
50203	GSM1359842	H3K4me1	J1	Embryonic Stem Cell	Embryo
50204	GSM1359843	H3K27ac	J1	Embryonic Stem Cell	Embryo
50388	GSM1436632	H3K27me3	E14	Embryonic Stem Cell	Embryo
50389	GSM1436633	H3K27me3	E14	Embryonic Stem Cell	Embryo
50390	GSM1436634	H3K27me3	E14	Embryonic Stem Cell	Embryo
50461	GSM1487054	H3K4me3	V6.5	Embryonic Stem Cell	Embryo
50462	GSM1487055	H3K27me3	V6.5	Embryonic Stem Cell	Embryo
50464	GSM1487057	H3K27ac	V6.5	Embryonic Stem Cell	Embryo
50465	GSM1487058	H3K36me3	V6.5	Embryonic Stem Cell	Embryo
50466	GSM1487059	POLR2A	V6.5	Embryonic Stem Cell	Embryo
50468	GSM1487061	H3K4me3	V6.5	Embryonic Stem Cell	Embryo
50469	GSM1487062	H3K27me3	V6.5	Embryonic Stem Cell	Embryo
50471	GSM1487064	H3K27ac	V6.5	Embryonic Stem Cell	Embryo
50472	GSM1487065	H3K36me3	V6.5	Embryonic Stem Cell	Embryo
50473	GSM1487066	POLR2A	V6.5	Embryonic Stem Cell	Embryo
50475	GSM1487068	H3K4me3	None	Embryonic Stem Cell	None
50476	GSM1487069	H3K27me3	None	Embryonic Stem Cell	None
50478	GSM1487071	H3K27ac	None	Embryonic Stem Cell	None
50480	GSM1487073	POLR2A	None	Embryonic Stem Cell	None
50482	GSM1487547	H3K4me3	None	Embryonic Stem Cell	None
50483	GSM1487548	H3K27ac	None	Embryonic Stem Cell	None
50484	GSM1487549	H3K27ac	J1	Embryonic Stem Cell	Embryo
50485	GSM1500752	H3K4me3	E14	Embryonic Stem Cell	Embryo
50486	GSM1500753	H3K4me3	E14	Embryonic Stem Cell	Embryo
50487	GSM1500754	H3K4me3	None	Embryonic Stem Cell	None
50824	GSM1551524	H3K9me3	None	Embryonic Stem Cell	None
50825	GSM1551525	H3K9me3	None	Embryonic Stem Cell	None
50827	GSM1551527	H3K9me3	None	Embryonic Stem Cell	None
50828	GSM1551528	H3K9me3	None	Embryonic Stem Cell	None
50829	GSM1551529	H3K9me3	None	Embryonic Stem Cell	None
50830	GSM1551530	H3K27me3	None	Embryonic Stem Cell	None
50831	GSM1551531	H3K27me3	None	Embryonic Stem Cell	None
50833	GSM1551533	H3K4me3	None	Embryonic Stem Cell	None
50834	GSM1551534	H3K4me3	None	Embryonic Stem Cell	None
50835	GSM1551535	H3K4me3	None	Embryonic Stem Cell	None
50858	GSM1566091	H3K27ac	V6.5	Embryonic Stem Cell	Embryo
50859	GSM1566092	POLR2A	V6.5	Embryonic Stem Cell	Embryo
50860	GSM1566093	H3K27ac	V6.5	Embryonic Stem Cell	Embryo
50861	GSM1566094	POLR2A	V6.5	Embryonic Stem Cell	Embryo
50862	GSM1566095	POLR2A	V6.5	Embryonic Stem Cell	Embryo
50864	GSM1566097	POLR2A	V6.5	Embryonic Stem Cell	Embryo
50867	GSM1566100	POLR2A	V6.5	Embryonic Stem Cell	Embryo
50868	GSM1566101	H3K27ac	V6.5	Embryonic Stem Cell	Embryo
50870	GSM1566103	H3K27ac	V6.5	Embryonic Stem Cell	Embryo
50871	GSM1566104	H3K27ac	V6.5	Embryonic Stem Cell	Embryo
50944	GSM1104449	SMARCA4	None	Embryonic Stem Cell	None
50945	GSM1104450	SMARCA4	None	Embryonic Stem Cell	None
50948	GSM1104453	H3K27ac	None	Embryonic Stem Cell	None
50949	GSM1104454	H3K27ac	None	Embryonic Stem Cell	None
50951	GSM1104456	H3K27ac	None	Embryonic Stem Cell	None
50952	GSM1104457	H3K27ac	None	Embryonic Stem Cell	None
50955	GSM1104460	H3K27me3	None	Embryonic Stem Cell	None
50956	GSM1104461	H3K27me3	None	Embryonic Stem Cell	None
50957	GSM1104462	H3K27me3	None	Embryonic Stem Cell	None
50960	GSM1104465	H3K27me3	None	Embryonic Stem Cell	None
50961	GSM1104466	H3K27me3	None	Embryonic Stem Cell	None
50962	GSM1104467	H3K27me3	None	Embryonic Stem Cell	None
50964	GSM1104469	SUZ12	None	Embryonic Stem Cell	None
50965	GSM1104470	SUZ12	None	Embryonic Stem Cell	None
50967	GSM1104472	SUZ12	None	Embryonic Stem Cell	None
50968	GSM1104473	SUZ12	None	Embryonic Stem Cell	None
51020	GSM1340604	JARID2	E14	Embryonic Stem Cell	Embryo
51021	GSM1340605	JARID2	E14	Embryonic Stem Cell	Embryo
51023	GSM1340607	H3K27me3	None	Embryonic Stem Cell	None
51024	GSM1340608	H3K27me3	None	Embryonic Stem Cell	None
51027	GSM1340611	H3K27me3	None	Embryonic Stem Cell	None
51028	GSM1340612	H3K27me3	None	Embryonic Stem Cell	None
51029	GSM1340613	H3K27me3	None	Embryonic Stem Cell	None
51030	GSM1340614	H3K27me3	None	Embryonic Stem Cell	None
51031	GSM1340615	H3K27me3	None	Embryonic Stem Cell	None
51032	GSM1340616	H3K27me3	None	Embryonic Stem Cell	None
51033	GSM1340617	H3K27me3	None	Embryonic Stem Cell	None
51034	GSM1340618	H3K27me3	None	Embryonic Stem Cell	None
51117	GSM1382257	DNMT3A	None	Embryonic Stem Cell	None
51121	GSM1382261	DNMT3A	None	Embryonic Stem Cell	None
51276	GSM1468392	CTCF	None	Embryonic Stem Cell	None
51277	GSM1468393	CTCF	None	Embryonic Stem Cell	None
51281	GSM1468397	H3K27me3	None	Embryonic Stem Cell	None
51364	GSM1499116	ZIC2	None	Embryonic Stem Cell	None
51366	GSM1499118	CHD4	None	Embryonic Stem Cell	None
51367	GSM1499119	MBD3	None	Embryonic Stem Cell	None
51369	GSM1499121	H3K27me3	None	Embryonic Stem Cell	None
51372	GSM1499124	H3K27me3	None	Embryonic Stem Cell	None
51374	GSM1499126	H3K27ac	None	Embryonic Stem Cell	None
51375	GSM1499127	H3K27ac	None	Embryonic Stem Cell	None
51376	GSM1499128	H3K27ac	None	Embryonic Stem Cell	None
51377	GSM1499129	H3K27ac	None	Embryonic Stem Cell	None
51378	GSM1499130	H3K4me1	None	Embryonic Stem Cell	None
51379	GSM1499131	H3K4me1	None	Embryonic Stem Cell	None
51380	GSM1499132	H3K4me1	None	Embryonic Stem Cell	None
51381	GSM1499133	H3K4me1	None	Embryonic Stem Cell	None
51384	GSM1499136	H3K4me3	None	Embryonic Stem Cell	None
51385	GSM1499137	H3K4me3	None	Embryonic Stem Cell	None
51386	GSM1499138	POLR2A	None	Embryonic Stem Cell	None
51387	GSM1499139	POLR2A	None	Embryonic Stem Cell	None
51388	GSM1499140	POLR2A	None	Embryonic Stem Cell	None
51389	GSM1499141	POLR2A	None	Embryonic Stem Cell	None
51730	GSM1526287	H3K27ac	None	Embryonic Stem Cell	None
51731	GSM1526288	H3K4me3	None	Embryonic Stem Cell	None
51733	GSM1526290	H3K36me3	None	Embryonic Stem Cell	None
51811	GSM1540992	CTCF	None	Embryonic Stem Cell	None
51813	GSM1540994	CTCF	None	Embryonic Stem Cell	None
51815	GSM1540996	CTCF	D3	Embryonic Stem Cell	Embryo
51860	GSM1545750	DNMT3A	None	Embryonic Stem Cell	None
51861	GSM1545751	DNMT3B	None	Embryonic Stem Cell	None
51897	GSM1561592	SMARCA4	None	Embryonic Stem Cell	None
51900	GSM1563588	ATRX	R1	Embryonic Stem Cell	Embryo
51901	GSM1563589	ATRX	R1	Embryonic Stem Cell	Embryo
51903	GSM1563591	ATRX	R1	Embryonic Stem Cell	Embryo
51904	GSM1563592	ATRX	R1	Embryonic Stem Cell	Embryo
51959	GSM1571962	CHD4	None	Embryonic Stem Cell	None
51960	GSM1571963	MBD3	None	Embryonic Stem Cell	None
52177	GSM1370730	RARA	F9	Embryonal carcinoma cell	Embryo
52178	GSM1370731	RXRA	F9	Embryonal carcinoma cell	Embryo
52180	GSM1370737	RXRA	F9	Embryonal carcinoma cell	Embryo
52181	GSM1370742	RARA	F9	Embryonal carcinoma cell	Embryo
52182	GSM1370743	RXRA	F9	Embryonal carcinoma cell	Embryo
52183	GSM1370747	RARA	F9	Embryonal carcinoma cell	Embryo
52184	GSM1370748	RXRA	F9	Embryonal carcinoma cell	Embryo
52252	GSM1432232	H3	E14	Embryonic Stem Cell	Embryo
52257	GSM1436364	ETV2	None	Embryonic Stem Cell	Embryo
52258	GSM1436365	ETV2	None	Embryonic Stem Cell	Embryo
52319	GSM1467581	H3K4me3	None	Embryonic Stem Cell	Embryo
52320	GSM1467582	H3K4me3	None	Embryonic Stem Cell	Embryo
52329	GSM1467591	H3K27ac	None	Embryonic Stem Cell	None
52330	GSM1467592	H3K27ac	None	Embryonic Stem Cell	None
52405	GSM1489707	H3K27ac	E14	Embryonic Stem Cell	Embryo
52406	GSM1489708	H3K27ac	E14	Embryonic Stem Cell	Embryo
52407	GSM1489709	H3K4me2	E14	Embryonic Stem Cell	Embryo
52408	GSM1489710	H3K4me2	E14	Embryonic Stem Cell	Embryo
52670	GSM1550777	C17orf96	E14	Embryonic Stem Cell	Embryo
52671	GSM1550778	C17orf96	E14	Embryonic Stem Cell	Embryo
52672	GSM1550779	C17orf96	E14	Embryonic Stem Cell	Embryo
52673	GSM1550780	H3K4me3	E14	Embryonic Stem Cell	Embryo
52674	GSM1550781	C17orf96	E14	Embryonic Stem Cell	Embryo
52675	GSM1550782	H3K27me3	E14	Embryonic Stem Cell	Embryo
52676	GSM1550783	H3K27me3	E14	Embryonic Stem Cell	Embryo
52736	GSM1563246	RAD23B	None	Embryonic Stem Cell	Embryo
52746	GSM1568492	H3K4me1	E14	Embryonic Stem Cell	Embryo
52747	GSM1568493	H3K4me1	E14	Embryonic Stem Cell	Embryo
52748	GSM1568494	H3K4me1	E14	Embryonic Stem Cell	Embryo
52749	GSM1568495	H3K4me1	E14	Embryonic Stem Cell	Embryo
52773	GSM1587027	POU5F1	E14	Embryonic Stem Cell	Embryo
52795	GSM1603268	FGFR1	None	Embryonic Stem Cell	Embryo
52797	GSM1603270	NR4A1	None	Embryonic Stem Cell	Embryo
52798	GSM1603271	FGFR1	None	Embryonic Stem Cell	Embryo
52799	GSM1603272	RXRA	None	Embryonic Stem Cell	Embryo
52801	GSM1603274	H3.3	None	Embryonic Stem Cell	Embryo
52805	GSM1604257	H3K4me3	46C	Embryonic Stem Cell	Embryo
52806	GSM1604258	H3K4me3	46C	Embryonic Stem Cell	Embryo
52807	GSM1604259	H3K4me3	46C	Embryonic Stem Cell	Embryo
52808	GSM1604260	H3K4me3	46C	Embryonic Stem Cell	Embryo
52822	GSM1607373	H3K9ac	None	Embryonic Stem Cell	Embryo
52947	GSM1631261	H3K27ac	None	Embryonic Stem Cell	None
53113	GSM1288313	TCF12	None	Embryonic Stem Cell	Embryo
53132	GSM1335222	ZFP57	None	Embryonic Stem Cell	None
53133	GSM1335223	ZFP57	None	Embryonic Stem Cell	None
53162	GSM1385046	H3K4me3	J1	Embryonic Stem Cell	Embryo
53163	GSM1385047	H3K4me3	J1	Embryonic Stem Cell	Embryo
53164	GSM1385048	H3K4me3	J1	Embryonic Stem Cell	Embryo
53194	GSM1429903	H3K9me3	None	Embryonic Stem Cell	Embryo
53195	GSM1429904	H3K9me3	None	Embryonic Stem Cell	Embryo
53197	GSM1429906	H3.3	None	Embryonic Stem Cell	Embryo
53201	GSM1429910	H3	None	Embryonic Stem Cell	Embryo
53205	GSM1429914	H3K9me3	None	Embryonic Stem Cell	Embryo
53211	GSM1429920	DAXX	None	Embryonic Stem Cell	Embryo
53212	GSM1429921	DAXX	None	Embryonic Stem Cell	Embryo
53213	GSM1429922	DAXX	None	Embryonic Stem Cell	Embryo
53218	GSM1429927	H3.3	None	Embryonic Stem Cell	Embryo
53219	GSM1429928	DAXX	None	Embryonic Stem Cell	Embryo
53222	GSM1430880	H3K4me3	None	Embryonic Stem Cell	None
53223	GSM1430881	H3K4me3	None	Embryonic Stem Cell	None
53224	GSM1430882	H3K4me3	ES3	Embryonic Stem Cell	Embryo
53225	GSM1430883	H3K4me3	None	Embryonic Stem Cell	None
53234	GSM1436059	CHRM2	None	Embryonic Stem Cell	Embryo
53236	GSM1436061	CHRM2	None	Embryonic Stem Cell	Embryo
53242	GSM1436067	POU5F1	None	Embryonic Stem Cell	Embryo
53243	GSM1436068	NANOG	None	Embryonic Stem Cell	Embryo
53405	GSM1531184	H3K9me3	None	Embryonic Stem Cell	None
53406	GSM1531185	H3K27me3	None	Embryonic Stem Cell	None
53408	GSM1531188	H3K27me3	None	Embryonic Stem Cell	None
53424	GSM1534636	H3K4me3	None	Embryonic Stem Cell	None
53425	GSM1534637	H3K4me3	None	Embryonic Stem Cell	None
53426	GSM1534638	H3K27me3	None	Embryonic Stem Cell	None
53427	GSM1534639	H3K27me3	None	Embryonic Stem Cell	None
53429	GSM1534641	H3K79me2	None	Embryonic Stem Cell	None
53430	GSM1534642	POLR2A	None	Embryonic Stem Cell	None
53431	GSM1534643	POLR2A	None	Embryonic Stem Cell	None
53505	GSM1555116	H3.3	None	Embryonic Stem Cell	Embryo
53506	GSM1555117	H3.3	None	Embryonic Stem Cell	Embryo
53509	GSM1555120	TRIM28	None	Embryonic Stem Cell	Embryo
53510	GSM1555121	TRIM28	None	Embryonic Stem Cell	Embryo
53511	GSM1555122	TRIM28	None	Embryonic Stem Cell	Embryo
53512	GSM1555123	TRIM28	None	Embryonic Stem Cell	Embryo
53514	GSM1555125	TRIM28	None	Embryonic Stem Cell	Embryo
53515	GSM1555126	H3.2	None	Embryonic Stem Cell	Embryo
53516	GSM1555127	H3.3	None	Embryonic Stem Cell	Embryo
53520	GSM1555131	H3K9me3	None	Embryonic Stem Cell	Embryo
53521	GSM1555132	H3K9me3	None	Embryonic Stem Cell	Embryo
53522	GSM1555133	H3K9me3	None	Embryonic Stem Cell	Embryo
53523	GSM1555134	H3K9me3	None	Embryonic Stem Cell	Embryo
53524	GSM1555135	H3K9me3	None	Embryonic Stem Cell	Embryo
53526	GSM1555137	ATRX	None	Embryonic Stem Cell	Embryo
53530	GSM1555141	ATRX	None	Embryonic Stem Cell	Embryo
53532	GSM1555143	H3K9me3	None	Embryonic Stem Cell	Embryo
53533	GSM1555144	H3K9me3	None	Embryonic Stem Cell	Embryo
53538	GSM1555149	H3.3	None	Embryonic Stem Cell	Embryo
53539	GSM1555150	H3.3	None	Embryonic Stem Cell	Embryo
53544	GSM1555155	H3K9me3	None	Embryonic Stem Cell	Embryo
53550	GSM1562331	POU5F1	E14	Embryonic Stem Cell	Embryo
53551	GSM1562332	POU5F1	E14	Embryonic Stem Cell	Embryo
53552	GSM1562333	RNF2	E14	Embryonic Stem Cell	Embryo
53553	GSM1562334	RNF2	E14	Embryonic Stem Cell	Embryo
53556	GSM1562337	CBX7	E14	Embryonic Stem Cell	Embryo
53558	GSM1565716	H3K4me3	E14	Embryonic Stem Cell	Embryo
53757	GSM1611582	H3K4me3	CGR8	Embryonic Stem Cell	Embryo
53758	GSM1611583	H3K27ac	CGR8	Embryonic Stem Cell	Embryo
53759	GSM1611584	H3K9me3	CGR8	Embryonic Stem Cell	Embryo
53864	GSM1639861	H3	None	Embryonic Stem Cell	Embryo
53865	GSM1639862	H3	None	Embryonic Stem Cell	Embryo
53943	GSM1665555	YY1	None	Embryonic Stem Cell	Embryo
53944	GSM1665556	YY1	None	Embryonic Stem Cell	Embryo
53946	GSM1665558	YY1	None	Embryonic Stem Cell	Embryo
53947	GSM1665559	YY1	None	Embryonic Stem Cell	Embryo
53950	GSM1665562	YY1	None	Embryonic Stem Cell	Embryo
53951	GSM1665563	YY1	None	Embryonic Stem Cell	Embryo
54228	GSM1697713	GATA6	None	Embryonic Stem Cell	Embryo
54260	GSM1708666	H3K9me3	None	Embryonic Stem Cell	None
54264	GSM1708670	H3K27me3	None	Embryonic Stem Cell	None
54287	GSM1709176	H3.1	R1	Embryonic Stem Cell	Embryo
54288	GSM1709177	H3.3	R1	Embryonic Stem Cell	Embryo
54289	GSM1709178	H3.1	R1	Embryonic Stem Cell	Embryo
54290	GSM1709179	H3.3	R1	Embryonic Stem Cell	Embryo
54293	GSM1709182	H3.3	R1	Embryonic Stem Cell	Embryo
54301	GSM1709190	H3F3B	R1	Embryonic Stem Cell	Embryo
54305	GSM1709194	H3F3B	R1	Embryonic Stem Cell	Embryo
54315	GSM1709204	H3.3	R1	Embryonic Stem Cell	Embryo
54319	GSM1709208	H3.3	R1	Embryonic Stem Cell	Embryo
54321	GSM1709210	H3.1	R1	Embryonic Stem Cell	Embryo
54322	GSM1709211	H3.3	R1	Embryonic Stem Cell	Embryo
54323	GSM1709212	H3.1	R1	Embryonic Stem Cell	Embryo
54324	GSM1709213	H3.3	R1	Embryonic Stem Cell	Embryo
54326	GSM1709215	H3.1	R1	Embryonic Stem Cell	Embryo
54327	GSM1709216	H3.3	R1	Embryonic Stem Cell	Embryo
54505	GSM1426322	H3K4me3	None	Embryonic Stem Cell	Embryo
54506	GSM1426323	H3K4me3	None	Embryonic Stem Cell	Embryo
54528	GSM1437464	H3K27ac	None	Embryonic Stem Cell	None
54529	GSM1437465	H3K27me3	None	Embryonic Stem Cell	None
54530	GSM1437466	H3K4me3	None	Embryonic Stem Cell	None
54535	GSM1437471	H3K27ac	None	Embryonic Stem Cell	None
54536	GSM1437472	H3K27me3	None	Embryonic Stem Cell	None
54537	GSM1437473	H3K4me3	None	Embryonic Stem Cell	None
54540	GSM1444697	H3K4me3	None	Embryonic Stem Cell	None
54541	GSM1444698	H3K4me3	None	Embryonic Stem Cell	None
54542	GSM1444699	H3K4me3	None	Embryonic Stem Cell	None
54543	GSM1444700	H3K4me3	None	Embryonic Stem Cell	None
54544	GSM1444701	H3K4me3	None	Embryonic Stem Cell	None
54545	GSM1444702	H3K4me3	None	Embryonic Stem Cell	None
54560	GSM1464539	TBX3	R1	Embryonic Stem Cell	Embryo
54580	GSM1511107	T	None	Embryonic Stem Cell	None
54581	GSM1511108	T	None	Embryonic Stem Cell	None
54582	GSM1511109	OLIG2	None	Embryonic Stem Cell	None
55142	GSM1574785	RUNX1	None	Embryonic Stem Cell	None
55143	GSM1574786	RUNX1	None	Embryonic Stem Cell	None
55145	GSM1574788	RUNX1	None	Embryonic Stem Cell	None
55146	GSM1574789	RUNX1	None	Embryonic Stem Cell	None
55147	GSM1574790	RUNX1	None	Embryonic Stem Cell	None
55150	GSM1575842	MYOD1	P19	Embryonal carcinoma cell	Embryo
55151	GSM1575843	MYOD1	P19	Embryonal carcinoma cell	Embryo
55152	GSM1575844	MYOD1	P19	Embryonal carcinoma cell	Embryo
55153	GSM1575845	MYOD1	P19	Embryonal carcinoma cell	Embryo
55154	GSM1575846	MYOD1	P19	Embryonal carcinoma cell	Embryo
55155	GSM1575847	MYOD1	P19	Embryonal carcinoma cell	Embryo
55156	GSM1575848	MYOD1	P19	Embryonal carcinoma cell	Embryo
55157	GSM1575849	MYOD1	P19	Embryonal carcinoma cell	Embryo
55158	GSM1575850	NEUROD2	P19	Embryonal carcinoma cell	Embryo
55159	GSM1575851	NEUROD2	P19	Embryonal carcinoma cell	Embryo
55793	GSM1819860	DAXX	J1	Embryonic Stem Cell	Embryo
55796	GSM1819863	DAXX	None	Embryonic Stem Cell	None
55872	GSM1821963	T	None	Embryonic Stem Cell	None
55962	GSM1838867	STAG1	R1	Embryonic Stem Cell	Embryo
55964	GSM1838869	SMC1A	R1	Embryonic Stem Cell	Embryo
55966	GSM1838871	STAG1	R1	Embryonic Stem Cell	Embryo
55968	GSM1838873	SMC1A	R1	Embryonic Stem Cell	Embryo
55974	GSM1838879	STAG1	R1	Embryonic Stem Cell	Embryo
55976	GSM1838881	SMC1A	R1	Embryonic Stem Cell	Embryo
55978	GSM1838883	SMC1A	R1	Embryonic Stem Cell	Embryo
55984	GSM1842742	POU5F1	KH2	Embryonic Stem Cell	Embryo
55985	GSM1842743	POU5F1	KH2	Embryonic Stem Cell	Embryo
55987	GSM1842745	H3K27me3	KH2	Embryonic Stem Cell	Embryo
55988	GSM1842746	H3K27me3	KH2	Embryonic Stem Cell	Embryo
55992	GSM1842750	NANOG	KH2	Embryonic Stem Cell	Embryo
55995	GSM1842753	NANOG	KH2	Embryonic Stem Cell	Embryo
55996	GSM1842754	NANOG	KH2	Embryonic Stem Cell	Embryo
55997	GSM1842755	NANOG	KH2	Embryonic Stem Cell	Embryo
55999	GSM1842757	H3K4me3	KH2	Embryonic Stem Cell	Embryo
56000	GSM1842758	H3K4me3	KH2	Embryonic Stem Cell	Embryo
56001	GSM1842759	H3K4me3	KH2	Embryonic Stem Cell	Embryo
56002	GSM1842760	H3K4me3	KH2	Embryonic Stem Cell	Embryo
56003	GSM1842761	H3K4me3	KH2	Embryonic Stem Cell	Embryo
56004	GSM1842762	H3K4me3	KH2	Embryonic Stem Cell	Embryo
56066	GSM867826	H3K4me3	None	Embryonic Stem Cell	None
56067	GSM867827	H3K4me3	None	Embryonic Stem Cell	None
56080	GSM1250433	H3K27ac	None	Embryonic Stem Cell	None
56081	GSM1250434	H3K27ac	None	Embryonic Stem Cell	None
56082	GSM1250435	H3K27ac	None	Embryonic Stem Cell	None
56083	GSM1250436	H3K27ac	None	Embryonic Stem Cell	None
56097	GSM1335483	SMAD3	None	Embryonic Stem Cell	Embryo
56193	GSM1477658	JARID2	None	Embryonic Stem Cell	Embryo
56196	GSM1477661	SUZ12	None	Embryonic Stem Cell	Embryo
56198	GSM1477663	H3K27me3	None	Embryonic Stem Cell	Embryo
56308	GSM1563221	H3K4me3	R1	Embryonic Stem Cell	Embryo
56310	GSM1563223	H3K4me3	R1	Embryonic Stem Cell	Embryo
56484	GSM1650007	CHRM2	None	Embryonic Stem Cell	Embryo
56518	GSM1657390	RNF2	E14Tg2A	Embryonic Stem Cell	None
56519	GSM1657391	RYBP	E14Tg2A	Embryonic Stem Cell	None
56545	GSM1668878	H3K64ac	CGR8	Embryonic Stem Cell	Embryo
56546	GSM1668879	H3K64ac	CGR8	Embryonic Stem Cell	Embryo
56642	GSM1713906	RNF2	E14Tg2A	Embryonic Stem Cell	None
56647	GSM1713911	H3K27me3	E14Tg2A	Embryonic Stem Cell	None
56648	GSM1713912	H3K27me3	None	Embryonic Stem Cell	None
56649	GSM1713913	H3K27me3	None	Embryonic Stem Cell	None
56671	GSM1721791	H3K4me3	V6.5	Embryonic Stem Cell	Embryo
56672	GSM1721792	H3K4me3	V6.5	Embryonic Stem Cell	Embryo
56678	GSM1721798	H3K4me3	V6.5	Embryonic Stem Cell	Embryo
56679	GSM1721799	H3K4me3	V6.5	Embryonic Stem Cell	Embryo
56680	GSM1721800	H3K4me3	V6.5	Embryonic Stem Cell	Embryo
56683	GSM1721803	H3K4me3	V6.5	Embryonic Stem Cell	Embryo
56705	GSM1721825	H3K4me3	V6.5	Embryonic Stem Cell	Embryo
56729	GSM1721849	H3K4me2	V6.5	Embryonic Stem Cell	Embryo
56730	GSM1721850	H3K4me2	V6.5	Embryonic Stem Cell	Embryo
56733	GSM1721853	H3K4me2	V6.5	Embryonic Stem Cell	Embryo
56737	GSM1721857	H3K4me2	V6.5	Embryonic Stem Cell	Embryo
56742	GSM1721862	H3K4me2	V6.5	Embryonic Stem Cell	Embryo
56753	GSM1721873	H3K4me2	V6.5	Embryonic Stem Cell	Embryo
56754	GSM1721874	H3K4me2	V6.5	Embryonic Stem Cell	Embryo
56756	GSM1721876	H3K4me2	V6.5	Embryonic Stem Cell	Embryo
56765	GSM1721885	H3K4me2	V6.5	Embryonic Stem Cell	Embryo
56771	GSM1721891	H3K4me2	V6.5	Embryonic Stem Cell	Embryo
56785	GSM1721905	H3K4me2	V6.5	Embryonic Stem Cell	Embryo
56835	GSM1819193	SPI1	F9	Embryonal carcinoma cell	Embryo
56837	GSM1819195	SPI1	D3	Embryonic Stem Cell	Embryo
56841	GSM1819199	TRIM28	E14	Embryonic Stem Cell	Embryo
56872	GSM1820138	H3K4me3	None	Embryonic Stem Cell	Embryo
56873	GSM1820139	H3K4me3	None	Embryonic Stem Cell	Embryo
56899	GSM1828650	CTCF	E14	Embryonic Stem Cell	Embryo
56900	GSM1828651	CTCF	E14	Embryonic Stem Cell	Embryo
57220	GSM1903988	POLR2A	None	Embryonic Stem Cell	None
57255	GSM1904538	YY1	None	Embryonic Stem Cell	Embryo
57257	GSM1904540	YY1	R1	Embryonic Stem Cell	Embryo
57719	GSM1410331	H3K4me3	None	Embryonic Stem Cell	None
57720	GSM1410332	H3K27ac	None	Embryonic Stem Cell	None
57724	GSM1410336	POLR2A	None	Embryonic Stem Cell	None
57726	GSM1410338	H3K4me1	None	Embryonic Stem Cell	Embryo
57727	GSM1410339	H3K4me3	None	Embryonic Stem Cell	Embryo
57728	GSM1410340	H3K27ac	None	Embryonic Stem Cell	Embryo
57730	GSM1410342	EP300	None	Embryonic Stem Cell	Embryo
57732	GSM1410344	POLR2A	None	Embryonic Stem Cell	Embryo
57758	GSM1410370	H3K4me3	None	Embryonic Stem Cell	None
57759	GSM1410371	H3K27ac	None	Embryonic Stem Cell	None
57763	GSM1410375	H3K4me1	None	Embryonic Stem Cell	None
57764	GSM1410376	H3K4me3	None	Embryonic Stem Cell	None
57765	GSM1410377	H3K27ac	None	Embryonic Stem Cell	None
57767	GSM1410379	FOXD3	None	Embryonic Stem Cell	None
57769	GSM1410381	H3K4me1	None	Embryonic Stem Cell	None
57770	GSM1410382	H3K4me3	None	Embryonic Stem Cell	None
57771	GSM1410383	H3K27ac	None	Embryonic Stem Cell	None
57776	GSM1410388	H3K4me3	None	Embryonic Stem Cell	None
57777	GSM1410389	H3K27ac	None	Embryonic Stem Cell	None
57987	GSM1572672	HDAC1	None	Embryonic Stem Cell	None
57989	GSM1572674	HDAC1	None	Embryonic Stem Cell	None
57992	GSM1572677	HDAC1	None	Embryonic Stem Cell	None
57993	GSM1572678	SMARCA4	None	Embryonic Stem Cell	None
57994	GSM1572679	HDAC1	None	Embryonic Stem Cell	None
57995	GSM1572680	SMARCA4	None	Embryonic Stem Cell	None
58010	GSM1572695	H3K4me1	None	Embryonic Stem Cell	None
58011	GSM1572696	H3K4me1	None	Embryonic Stem Cell	None
58012	GSM1572697	H3K4me1	None	Embryonic Stem Cell	None
58013	GSM1572698	H3K4me1	None	Embryonic Stem Cell	None
58027	GSM1586779	NEUROD1	R1	Embryonic Stem Cell	Embryo
58287	GSM1657378	NRF1	None	Embryonic Stem Cell	Embryo
58288	GSM1657379	NRF1	None	Embryonic Stem Cell	Embryo
58290	GSM1657381	NRF1	None	Embryonic Stem Cell	Embryo
58291	GSM1657382	NRF1	None	Embryonic Stem Cell	Embryo
58294	GSM1657385	NRF1	None	Embryonic Stem Cell	Embryo
58541	GSM1810978	SMAD1/5	E14	Embryonic Stem Cell	Embryo
58628	GSM1847173	RNF2	None	Embryonic Stem Cell	None
58774	GSM1856423	H3K4me1	None	Embryonic Stem Cell	Embryo
58775	GSM1856424	H3K4me1	None	Embryonic Stem Cell	Embryo
58776	GSM1856425	H3K27ac	None	Embryonic Stem Cell	Embryo
58777	GSM1856426	H3K27ac	None	Embryonic Stem Cell	Embryo
58789	GSM1856438	RNF2	None	Embryonic Stem Cell	Embryo
58796	GSM1856445	SUZ12	None	Embryonic Stem Cell	Embryo
58799	GSM1856448	SUZ12	None	Embryonic Stem Cell	Embryo
58922	GSM1891641	NRF1	None	Embryonic Stem Cell	Embryo
58923	GSM1891642	NRF1	None	Embryonic Stem Cell	Embryo
58925	GSM1891644	NRF1	None	Embryonic Stem Cell	None
58926	GSM1891645	NRF1	None	Embryonic Stem Cell	None
58932	GSM1891651	H3K27ac	None	Embryonic Stem Cell	Embryo
58933	GSM1891652	H3K27ac	None	Embryonic Stem Cell	Embryo
58934	GSM1891653	H3K27ac	None	Embryonic Stem Cell	None
58935	GSM1891654	H3K27ac	None	Embryonic Stem Cell	None
58951	GSM1893611	H3K4me3	None	Embryonic Stem Cell	None
58953	GSM1893613	H3K9me3	None	Embryonic Stem Cell	None
59047	GSM1908108	H3K27ac	None	Embryonic Stem Cell	Embryo
59048	GSM1908109	H3K27ac	None	Embryonic Stem Cell	Embryo
59049	GSM1908110	H3K27ac	None	Embryonic Stem Cell	Embryo
59050	GSM1908111	H3K27ac	None	Embryonic Stem Cell	Embryo
59051	GSM1908112	H3K27ac	None	Embryonic Stem Cell	Embryo
59052	GSM1908113	H3K27ac	None	Embryonic Stem Cell	Embryo
59053	GSM1908114	H3K27ac	None	Embryonic Stem Cell	Embryo
59054	GSM1908115	H3K27ac	None	Embryonic Stem Cell	Embryo
59087	GSM1915952	H3K27ac	R1	Embryonic Stem Cell	Embryo
59089	GSM1915954	H3K27ac	R1	Embryonic Stem Cell	Embryo
59091	GSM1915956	H3K27ac	R1	Embryonic Stem Cell	Embryo
59092	GSM1915957	H3K27ac	R1	Embryonic Stem Cell	Embryo
59094	GSM1915959	H3K27ac	R1	Embryonic Stem Cell	Embryo
59096	GSM1915961	H3K27me3	R1	Embryonic Stem Cell	Embryo
59098	GSM1915963	H3K27me3	R1	Embryonic Stem Cell	Embryo
59100	GSM1915965	H3K27me3	R1	Embryonic Stem Cell	Embryo
59102	GSM1915967	H3K27me3	R1	Embryonic Stem Cell	Embryo
59103	GSM1915968	H3K27me3	R1	Embryonic Stem Cell	Embryo
59105	GSM1915970	H3K4me3	R1	Embryonic Stem Cell	Embryo
59107	GSM1915972	H3K4me3	R1	Embryonic Stem Cell	Embryo
59111	GSM1915976	H3K4me3	R1	Embryonic Stem Cell	Embryo
59155	GSM1931784	TRIM28	None	Embryonic Stem Cell	Embryo
59158	GSM1931787	TRIM28	None	Embryonic Stem Cell	Embryo
59173	GSM1936793	H3K27ac	R1	Embryonic Stem Cell	Embryo
59175	GSM1936795	H3K27ac	R1	Embryonic Stem Cell	Embryo
59177	GSM1936797	H3K27ac	R1	Embryonic Stem Cell	Embryo
59322	GSM1954941	H3K4me1	None	Embryonic Stem Cell	Embryo
59326	GSM1954945	H3K4me1	H1	Embryonic Stem Cell	None
59327	GSM1954946	H3K4me1	H1	Embryonic Stem Cell	None
59330	GSM1954949	H3K4me3	None	Embryonic Stem Cell	Embryo
59331	GSM1954950	H3K4me3	None	Embryonic Stem Cell	Embryo
59332	GSM1954951	H3K4me3	H1	Embryonic Stem Cell	None
59334	GSM1954953	H3K9me3	None	Embryonic Stem Cell	Embryo
59335	GSM1954954	H3K9me3	None	Embryonic Stem Cell	Embryo
59336	GSM1954955	H3K9me3	H1	Embryonic Stem Cell	None
59337	GSM1954956	H3K9me3	H1	Embryonic Stem Cell	None
59338	GSM1954957	H3K27me3	None	Embryonic Stem Cell	Embryo
59339	GSM1954958	H3K27me3	None	Embryonic Stem Cell	Embryo
59340	GSM1954959	H3K27me3	H1	Embryonic Stem Cell	None
59341	GSM1954960	H3K27me3	H1	Embryonic Stem Cell	None
59358	GSM1961187	POLR2A	R1	Embryonic Stem Cell	Embryo
59427	GSM1486064	HEY1	None	Embryonic Stem Cell	Embryo
59453	GSM1572285	ZFP57	TC1	Embryonic Stem Cell	Embryo
59454	GSM1572286	ZFP57	TC1	Embryonic Stem Cell	Embryo
59455	GSM1572287	ZFP57	None	Embryonic Stem Cell	None
59456	GSM1572288	ZFP57	None	Embryonic Stem Cell	None
59467	GSM1572299	H3K27ac	V6.5	Embryonic Stem Cell	Embryo
59468	GSM1572300	H3K27ac	V6.5	Embryonic Stem Cell	Embryo
59469	GSM1572301	H3K27ac	V6.5	Embryonic Stem Cell	Embryo
59470	GSM1572302	H3K27ac	V6.5	Embryonic Stem Cell	Embryo
59472	GSM1572304	ZFP57	None	Embryonic Stem Cell	None
59473	GSM1572305	ZFP57	None	Embryonic Stem Cell	None
59474	GSM1572306	ZFP57	None	Embryonic Stem Cell	None
59475	GSM1572307	POLR2A	V6.5	Embryonic Stem Cell	Embryo
59476	GSM1572308	POLR2A	V6.5	Embryonic Stem Cell	Embryo
61834	GSM1220838	H3K27ac	None	Embryonic Stem Cell	None
61835	GSM1220839	H3K27ac	None	Embryonic Stem Cell	None
61836	GSM1220846	H3K27ac	None	Embryonic Stem Cell	None
61837	GSM1220847	H3K27ac	None	Embryonic Stem Cell	None
61871	GSM1692787	H3K27ac	None	Embryonic Stem Cell	None
61873	GSM1692795	H3K27ac	None	Embryonic Stem Cell	None
61888	GSM1816112	H3K27ac	None	Embryonic Stem Cell	None
61889	GSM1816113	H3K27ac	None	Embryonic Stem Cell	None
61947	GSM1871968	H3K27ac	None	None	Embryo
61948	GSM1871969	H3K27ac	None	None	Embryo
61949	GSM1871974	H3K27ac	None	None	Embryo
61950	GSM1871975	H3K27ac	None	None	Embryo
61952	GSM1874094	H3K27ac	E14	Embryonic Stem Cell	Embryo
62041	GSM2054693	H3K27ac	46C	Embryonic Stem Cell	Embryo
62042	GSM2054694	H3K27ac	46C	Embryonic Stem Cell	Embryo
62058	GSM2067711	H3K27ac	None	Stem cell	None
62086	GSM2108724	H3K27ac	None	None	Embryo
62129	GSM2229379	H3K27ac	J1	Embryonic Stem Cell	Embryo
62130	GSM2229380	H3K27ac	None	Embryonic Stem Cell	None
62131	GSM2229381	H3K27ac	J1	Embryonic Stem Cell	Embryo
62132	GSM2229382	H3K27ac	J1	Embryonic Stem Cell	Embryo
62133	GSM2229383	H3K27ac	J1	Embryonic Stem Cell	Embryo
62134	GSM2229384	H3K27ac	J1	Embryonic Stem Cell	Embryo
62135	GSM2229385	H3K27ac	J1	Embryonic Stem Cell	Embryo
62136	GSM2229386	H3K27ac	None	Embryonic Stem Cell	None
62137	GSM2229387	H3K27ac	None	Embryonic Stem Cell	None
62138	GSM2229388	H3K27ac	None	Embryonic Stem Cell	None
62139	GSM2229389	H3K27ac	None	Embryonic Stem Cell	None
62140	GSM2229390	H3K27ac	None	Embryonic Stem Cell	None
62141	GSM2229391	H3K27ac	None	Embryonic Stem Cell	None
62180	GSM1815477	H3K27ac	P19	Embryonal carcinoma cell	Embryo
62202	GSM1871955	H3K27ac	E14	Embryonic Stem Cell	Embryo
62203	GSM1871956	H3K27ac	E14	Embryonic Stem Cell	Embryo
62319	GSM2232471	H3K27ac	None	Embryonic Stem Cell	None
62320	GSM2232472	H3K27ac	None	Embryonic Stem Cell	None
62321	GSM2232475	H3K27ac	None	Embryonic Stem Cell	None
62322	GSM2232476	H3K27ac	None	Embryonic Stem Cell	None
66271	GSM2065709	H3K27ac	E14	Embryonic Stem Cell	Embryo
66272	GSM2065708	H3K27ac	E14	Embryonic Stem Cell	Embryo
66510	GSM2419236	H3K27ac	None	None	Embryo
66511	GSM2419235	H3K27ac	None	None	Embryo
66514	GSM2253710	H3K27ac	None	None	Embryo
66515	GSM2253709	H3K27ac	None	None	Embryo
66602	GSM2052273	H3K27ac	None	Embryonic Stem Cell	None
66646	GSM2417096	H3K27ac	None	Embryonic Stem Cell	None
66705	GSM1516077	H3K27ac	None	Embryonic Stem Cell	None
66706	GSM1516076	H3K27ac	None	Embryonic Stem Cell	None
66760	GSM2416832	H3K27ac	None	Embryonic Stem Cell	None
66762	GSM2360929	H3K27ac	None	Embryonic Stem Cell	None
66763	GSM2360927	H3K27ac	None	Embryonic Stem Cell	None
66764	GSM2360924	H3K27ac	None	Embryonic Stem Cell	None
67150	GSM2438479	H3K27ac	None	Embryonic Stem Cell	None
67151	GSM2438478	H3K27ac	None	Embryonic Stem Cell	None
67152	GSM2438477	H3K27ac	None	Embryonic Stem Cell	None
67153	GSM2438476	H3K27ac	None	Embryonic Stem Cell	None
67154	GSM2537634	H3K27ac	None	Embryonic Stem Cell	None
67155	GSM2537626	H3K27ac	None	Embryonic Stem Cell	None
67156	GSM2537619	H3K27ac	None	Embryonic Stem Cell	None
67164	GSM2588455	H3K27ac	V6.5	Embryonic Stem Cell	Embryo
67165	GSM2588454	H3K27ac	V6.5	Embryonic Stem Cell	Embryo
67166	GSM2588449	H3K27ac	V6.5	Embryonic Stem Cell	Embryo
67167	GSM2588448	H3K27ac	V6.5	Embryonic Stem Cell	Embryo
67168	GSM2588442	H3K27ac	V6.5	Embryonic Stem Cell	Embryo
67169	GSM2588441	H3K27ac	V6.5	Embryonic Stem Cell	Embryo
67170	GSM2588436	H3K27ac	V6.5	Embryonic Stem Cell	Embryo
67171	GSM2588435	H3K27ac	V6.5	Embryonic Stem Cell	Embryo
67172	GSM2588421	H3K27ac	V6.5	Embryonic Stem Cell	Embryo
67173	GSM2588420	H3K27ac	V6.5	Embryonic Stem Cell	Embryo
67174	GSM2588401	H3K27ac	V6.5	Embryonic Stem Cell	Embryo
67175	GSM2588400	H3K27ac	V6.5	Embryonic Stem Cell	Embryo
67176	GSM2588356	H3K27ac	V6.5	Embryonic Stem Cell	Embryo
67177	GSM2588345	H3K27ac	V6.5	Embryonic Stem Cell	Embryo
67178	GSM2588339	H3K27ac	V6.5	Embryonic Stem Cell	Embryo
67179	GSM2588328	H3K27ac	V6.5	Embryonic Stem Cell	Embryo
67180	GSM2588322	H3K27ac	V6.5	Embryonic Stem Cell	Embryo
67181	GSM2588321	H3K27ac	V6.5	Embryonic Stem Cell	Embryo
67182	GSM2588316	H3K27ac	V6.5	Embryonic Stem Cell	Embryo
67183	GSM2588315	H3K27ac	V6.5	Embryonic Stem Cell	Embryo
67184	GSM2588309	H3K27ac	V6.5	Embryonic Stem Cell	Embryo
67185	GSM2588308	H3K27ac	V6.5	Embryonic Stem Cell	Embryo
67186	GSM2588303	H3K27ac	V6.5	Embryonic Stem Cell	Embryo
67187	GSM2588302	H3K27ac	V6.5	Embryonic Stem Cell	Embryo
67188	GSM2588294	H3K27ac	V6.5	Embryonic Stem Cell	Embryo
67189	GSM2588293	H3K27ac	V6.5	Embryonic Stem Cell	Embryo
67190	GSM2588279	H3K27ac	V6.5	Embryonic Stem Cell	Embryo
67191	GSM2588278	H3K27ac	V6.5	Embryonic Stem Cell	Embryo
67192	GSM2586548	H3K27ac	R1	Embryonic Stem Cell	Embryo
67193	GSM2586547	H3K27ac	R1	Embryonic Stem Cell	Embryo
67194	GSM2586546	H3K27ac	R1	Embryonic Stem Cell	Embryo
67195	GSM2586545	H3K27ac	R1	Embryonic Stem Cell	Embryo
67196	GSM2586544	H3K27ac	R1	Embryonic Stem Cell	Embryo
67197	GSM2586543	H3K27ac	R1	Embryonic Stem Cell	Embryo
67228	GSM2319317	H3K27ac	None	Embryonic Stem Cell	None
67341	GSM1936096	H3K36me3	None	Embryonic Stem Cell	None
67343	GSM1936094	H3K36me3	None	Embryonic Stem Cell	None
67344	GSM1936093	H3K36me3	None	Embryonic Stem Cell	None
67347	GSM1865706	H2AX	None	Embryonic Stem Cell	None
67353	GSM1865698	POLR2A	None	Embryonic Stem Cell	None
67354	GSM1865697	POLR2A	None	Embryonic Stem Cell	None
67355	GSM1865696	POLR2A	None	Embryonic Stem Cell	None
67356	GSM1865695	POLR2A	None	Embryonic Stem Cell	None
67357	GSM1865692	BRD4	None	Embryonic Stem Cell	None
67363	GSM1693787	POU5F1	None	Embryonic Stem Cell	None
67364	GSM1693786	POU5F1	None	Embryonic Stem Cell	None
67365	GSM1693785	POU5F1	None	Embryonic Stem Cell	None
67366	GSM1693784	POU5F1	None	Embryonic Stem Cell	None
67526	GSM1841037	H3K9me3	None	Embryonic Stem Cell	None
67527	GSM1841036	H3K9me3	None	Embryonic Stem Cell	None
67528	GSM1841035	H3K9me3	None	Embryonic Stem Cell	None
67529	GSM1841033	H3K9me3	None	Embryonic Stem Cell	None
67530	GSM1841032	H3K9me3	None	Embryonic Stem Cell	None
67531	GSM1841031	H3K9me3	None	Embryonic Stem Cell	None
67540	GSM1941474	POLR2A	46C	Embryonic Stem Cell	Embryo
67541	GSM1941473	POLR2A	46C	Embryonic Stem Cell	Embryo
67542	GSM1941472	CHD4	46C	Embryonic Stem Cell	Embryo
67543	GSM1941471	CHD4	46C	Embryonic Stem Cell	Embryo
67544	GSM1941470	EP400	46C	Embryonic Stem Cell	Embryo
67545	GSM1941469	EP400	46C	Embryonic Stem Cell	Embryo
67557	GSM1659413	BRD4	None	Embryonic Stem Cell	None
67558	GSM1659412	BRD4	None	Embryonic Stem Cell	None
67559	GSM1659411	BRD2	None	Embryonic Stem Cell	None
67561	GSM1659409	BRD4	None	Embryonic Stem Cell	None
67562	GSM1659408	BRD4	None	Embryonic Stem Cell	None
67563	GSM1659407	BRD2	None	Embryonic Stem Cell	None
67564	GSM1659406	BRD2	None	Embryonic Stem Cell	None
67565	GSM1659405	BRD2	None	Embryonic Stem Cell	None
67566	GSM1659404	BRD2	None	Embryonic Stem Cell	None
67571	GSM1287700	H2AZ	None	Embryonic Stem Cell	None
67759	GSM1847494	NANOG	None	Embryonic Stem Cell	None
67760	GSM1847493	NANOG	None	Embryonic Stem Cell	None
67957	GSM1692848	TAL1	None	Embryonic Stem Cell	None
67970	GSM1692797	H3K4me3	None	Embryonic Stem Cell	None
67972	GSM1692794	H3K9ac	None	Embryonic Stem Cell	None
67975	GSM1692788	H3K27me3	None	Embryonic Stem Cell	None
67976	GSM1692786	H3K9ac	None	Embryonic Stem Cell	None
68107	GSM2037257	BRD4	None	Embryonic Stem Cell	None
68111	GSM2037253	H4ac	None	Embryonic Stem Cell	None
68112	GSM2037252	H4ac	None	Embryonic Stem Cell	None
68134	GSM2035845	H3K4me3	V6.5	Embryonic Stem Cell	Embryo
68135	GSM2035844	H3K4me3	V6.5	Embryonic Stem Cell	Embryo
68136	GSM2035843	H3K4me3	None	Embryonic Stem Cell	None
68137	GSM2035842	H3K4me3	None	Embryonic Stem Cell	None
68138	GSM2035841	H3K4me3	V6.5	Embryonic Stem Cell	Embryo
68139	GSM2035840	H3K4me3	V6.5	Embryonic Stem Cell	Embryo
68140	GSM2035839	H3K4me3	None	Embryonic Stem Cell	None
68141	GSM2035838	H3K4me3	None	Embryonic Stem Cell	None
68142	GSM2035837	H3K4me3	V6.5	Embryonic Stem Cell	Embryo
68143	GSM2035836	H3K4me3	V6.5	Embryonic Stem Cell	Embryo
68144	GSM2035835	H3K4me3	None	Embryonic Stem Cell	None
68145	GSM2035834	H3K4me3	None	Embryonic Stem Cell	None
68146	GSM2035833	H3K27me3	V6.5	Embryonic Stem Cell	Embryo
68147	GSM2035832	H3K27me3	V6.5	Embryonic Stem Cell	Embryo
68148	GSM2035831	H3K27me3	None	Embryonic Stem Cell	None
68149	GSM2035830	H3K27me3	None	Embryonic Stem Cell	None
68150	GSM2035829	H3K27me3	V6.5	Embryonic Stem Cell	Embryo
68151	GSM2035828	H3K27me3	V6.5	Embryonic Stem Cell	Embryo
68152	GSM2035827	H3K27me3	None	Embryonic Stem Cell	None
68153	GSM2035826	H3K27me3	None	Embryonic Stem Cell	None
68155	GSM2035824	H3K27me3	V6.5	Embryonic Stem Cell	Embryo
68332	GSM1816109	H3K4me3	None	Embryonic Stem Cell	None
68333	GSM1816108	H3K4me3	None	Embryonic Stem Cell	None
68336	GSM1816105	TBP	None	Embryonic Stem Cell	None
68340	GSM1816101	POLR2A	None	Embryonic Stem Cell	None
68341	GSM1816100	POLR2A	None	Embryonic Stem Cell	None
68344	GSM1816097	GTF2B	None	Embryonic Stem Cell	None
68371	GSM2054691	H3K64ac	46C	Embryonic Stem Cell	Embryo
68372	GSM2054689	H3K122ac	46C	Embryonic Stem Cell	Embryo
68409	GSM2059187	H3K9me3	None	Embryonic Stem Cell	None
68444	GSM1968281	EP300	None	Embryonic Stem Cell	None
68445	GSM1968280	EP300	None	Embryonic Stem Cell	None
68446	GSM1968279	SUZ12	None	Embryonic Stem Cell	None
68447	GSM1968278	SUZ12	None	Embryonic Stem Cell	None
68449	GSM1832766	SUZ12	None	Embryonic Stem Cell	None
68453	GSM1632842	SUZ12	None	Embryonic Stem Cell	None
68508	GSM2101276	ISL1	E14	Embryonic Stem Cell	Embryo
68585	GSM2130816	H3K4me3	None	Embryonic Stem Cell	None
68587	GSM2130814	SUZ12	None	Embryonic Stem Cell	None
68588	GSM2130812	H3K4me3	None	Embryonic Stem Cell	None
68591	GSM2130808	H3K4me3	None	Embryonic Stem Cell	None
68593	GSM2130806	SUZ12	None	Embryonic Stem Cell	None
68594	GSM2130804	H3K4me3	None	Embryonic Stem Cell	None
68596	GSM2130802	SUZ12	None	Embryonic Stem Cell	None
68617	GSM2067709	H3K27me3	None	Stem cell	None
68618	GSM2067708	H3K27me3	None	Stem cell	None
68619	GSM2067707	H3K4me3	None	Stem cell	None
68620	GSM2067706	H3K4me3	None	Stem cell	None
68621	GSM2067705	H3K4me3	None	Stem cell	None
68661	GSM2066253	POU5F1	E14	Embryonic Stem Cell	Embryo
68662	GSM2066252	POU5F1	E14	Embryonic Stem Cell	Embryo
68805	GSM2108802	H3K4me1	None	E9.5	Embryo
68806	GSM2108801	H3K4me1	None	E9.5	Embryo
68902	GSM2111307	H3K27me3	E14	Embryonic Stem Cell	Embryo
68933	GSM2051877	H3K9me3	E14	Embryonic Stem Cell	Embryo
68936	GSM2051873	H3K9me3	None	Embryonic Stem Cell	None
68937	GSM2051872	ZFP57	None	Embryonic Stem Cell	None
68939	GSM2051869	H3K9me3	None	Embryonic Stem Cell	None
68940	GSM2051868	TRIM28	None	Embryonic Stem Cell	None
68954	GSM1842790	PRDM14	None	Embryonic Stem Cell	None
68955	GSM1842789	POU5F1	None	Embryonic Stem Cell	None
68964	GSM1466753	EZH2	None	Embryonic Stem Cell	None
68965	GSM1466751	EZH2	None	Embryonic Stem Cell	None
69358	GSM1917298	RNF2	None	Embryonic Stem Cell	None
69359	GSM1917297	EZH2	None	Embryonic Stem Cell	None
69360	GSM1917296	SUZ12	None	Embryonic Stem Cell	None
69368	GSM1811778	H3K9me3	None	Normal Cell	Embryo
69370	GSM1811775	H3K9me3	None	None	Embryo
69371	GSM1811773	H3K9me3	None	None	Embryo
69372	GSM1811772	H3K9me3	None	None	Embryo
69430	GSM1697142	H3K36me3	C3H10T1/2	None	Embryo
69431	GSM1697135	H3	C3H10T1/2	None	Embryo
69432	GSM1697133	H3	C3H10T1/2	None	Embryo
69477	GSM2143326	H3K4me3	None	Embryonic Stem Cell	None
69478	GSM2143325	H3K4me3	None	Embryonic Stem Cell	None
69479	GSM2143324	H3K4me3	None	Embryonic Stem Cell	None
69480	GSM2143323	H3K4me3	None	Embryonic Stem Cell	None
69481	GSM2143322	H3K36me3	None	Embryonic Stem Cell	None
69482	GSM2143321	H3K36me3	None	Embryonic Stem Cell	None
69483	GSM2143320	H3K36me3	None	Embryonic Stem Cell	None
69484	GSM2143319	H3K36me3	None	Embryonic Stem Cell	None
69485	GSM2143318	H3K36me3	None	Embryonic Stem Cell	None
69486	GSM2143317	H3K36me3	None	Embryonic Stem Cell	None
69487	GSM2143316	H3K36me3	None	Embryonic Stem Cell	None
69488	GSM2143315	H3K36me3	None	Embryonic Stem Cell	None
69490	GSM2143313	H3K9me3	None	Embryonic Stem Cell	None
69491	GSM2143312	H3K9me3	None	Embryonic Stem Cell	None
69492	GSM2143311	H3K9me3	None	Embryonic Stem Cell	None
69493	GSM2143310	H3K9me3	None	Embryonic Stem Cell	None
69494	GSM2143309	H3K9me3	None	Embryonic Stem Cell	None
69495	GSM2143308	H3K9me3	None	Embryonic Stem Cell	None
69496	GSM2143307	H3K9me3	None	Embryonic Stem Cell	None
69683	GSM2080682	RNF2	None	Embryonic Stem Cell	None
69704	GSM2108725	H3K27me3	None	None	Embryo
69946	GSM2229376	H3K4me1	None	Embryonic Stem Cell	None
69947	GSM2229370	H3K4me1	None	Embryonic Stem Cell	None
69954	GSM2229377	H3K4me1	None	Embryonic Stem Cell	None
69955	GSM2229375	H3K4me1	None	Embryonic Stem Cell	None
69956	GSM2229374	H3K4me1	J1	Embryonic Stem Cell	Embryo
69957	GSM2229373	H3K4me1	J1	Embryonic Stem Cell	Embryo
69958	GSM2229372	H3K4me1	J1	Embryonic Stem Cell	Embryo
69959	GSM2229371	H3K4me1	J1	Embryonic Stem Cell	Embryo
69960	GSM2229369	H3K4me1	None	Embryonic Stem Cell	None
69966	GSM2229363	H3K27me3	J1	Embryonic Stem Cell	Embryo
69971	GSM2229357	H3K27me3	None	Embryonic Stem Cell	None
69972	GSM2229356	H3K27me3	None	Embryonic Stem Cell	None
69973	GSM2229355	H3K4me3	None	Embryonic Stem Cell	None
69974	GSM2229354	H3K4me3	None	Embryonic Stem Cell	None
69975	GSM2229353	H3K4me3	None	Embryonic Stem Cell	None
69976	GSM2229352	H3K4me3	None	Embryonic Stem Cell	None
69977	GSM2192647	SUZ12	None	Embryonic Stem Cell	None
69978	GSM2192646	AEBP2	None	Embryonic Stem Cell	None
69980	GSM2192643	SUZ12	None	Embryonic Stem Cell	None
69982	GSM2192636	AEBP2	None	Embryonic Stem Cell	None
70124	GSM2112888	NRF1	None	Embryonic Stem Cell	Embryo
70125	GSM2112887	NRF1	None	Embryonic Stem Cell	Embryo
70126	GSM2112886	NRF1	None	Embryonic Stem Cell	Embryo
70127	GSM2112885	NRF1	None	Embryonic Stem Cell	Embryo
70310	GSM2232477	H3K27me3	None	Embryonic Stem Cell	None
70312	GSM2232473	H3K27me3	None	Embryonic Stem Cell	None
70742	GSM1871973	H3K4me3	None	None	Embryo
70743	GSM1871972	H3K4me3	None	None	Embryo
70744	GSM1871967	H3K4me3	None	None	Embryo
70745	GSM1871966	H3K4me3	None	None	Embryo
70748	GSM1871954	H3K4me3	E14	Embryonic Stem Cell	Embryo
70749	GSM1871953	H3K4me3	E14	Embryonic Stem Cell	Embryo
70750	GSM1871952	H3K4me3	E14	Embryonic Stem Cell	Embryo
70751	GSM1871951	H3K4me3	E14	Embryonic Stem Cell	Embryo
70822	GSM2282192	H3K27me3	None	Embryonic Stem Cell	None
70823	GSM2282191	H3K27me3	None	Embryonic Stem Cell	None
70824	GSM2282190	H3K27me3	None	Embryonic Stem Cell	None
70825	GSM2282189	H3K27me3	None	Embryonic Stem Cell	None
70826	GSM2282188	H3K27me3	None	Embryonic Stem Cell	None
70827	GSM2282187	H3K27me3	None	Embryonic Stem Cell	None
70828	GSM2282186	H3K27me3	None	Embryonic Stem Cell	None
70842	GSM2282172	H3K27ac	None	Embryonic Stem Cell	None
70843	GSM2282171	H3K27ac	None	Embryonic Stem Cell	None
70844	GSM2282170	H3K27ac	None	Embryonic Stem Cell	None
70845	GSM2282169	H3K27ac	None	Embryonic Stem Cell	None
70846	GSM2282168	H3K27ac	None	Embryonic Stem Cell	None
70847	GSM2282167	H3K27ac	None	Embryonic Stem Cell	None
70848	GSM2282166	H3K4me1	None	Embryonic Stem Cell	None
70849	GSM2282165	H3K4me1	None	Embryonic Stem Cell	None
70850	GSM2282164	H3K4me1	None	Embryonic Stem Cell	None
70851	GSM2282163	EZH2	None	Embryonic Stem Cell	None
70852	GSM2282162	EZH2	None	Embryonic Stem Cell	None
70853	GSM2282161	EZH2	None	Embryonic Stem Cell	None
70854	GSM2282160	EZH2	None	Embryonic Stem Cell	None
70885	GSM1894001	POLR2A	KH2	Embryonic Stem Cell	Embryo
70886	GSM1894000	POLR2A	KH2	Embryonic Stem Cell	Embryo
70887	GSM1893999	POLR2A	KH2	Embryonic Stem Cell	Embryo
70888	GSM1893998	POLR2A	KH2	Embryonic Stem Cell	Embryo
70889	GSM1893997	POLR2A	KH2	Embryonic Stem Cell	Embryo
70890	GSM1893996	POLR2A	KH2	Embryonic Stem Cell	Embryo
70891	GSM1893995	POLR2A	KH2	Embryonic Stem Cell	Embryo
70892	GSM1893994	POLR2A	KH2	Embryonic Stem Cell	Embryo
70893	GSM1893993	POLR2A	KH2	Embryonic Stem Cell	Embryo
70894	GSM1893977	H3K36me3	KH2	Embryonic Stem Cell	Embryo
70895	GSM1893976	H3K36me3	KH2	Embryonic Stem Cell	Embryo
70897	GSM1893974	H3K36me3	KH2	Embryonic Stem Cell	Embryo
70898	GSM1893973	H3K36me3	KH2	Embryonic Stem Cell	Embryo
70899	GSM1893972	H3K36me3	KH2	Embryonic Stem Cell	Embryo
70900	GSM1893971	H3K79me2	KH2	Embryonic Stem Cell	Embryo
70901	GSM1893970	H3K79me2	KH2	Embryonic Stem Cell	Embryo
70902	GSM1893969	H3K79me2	KH2	Embryonic Stem Cell	Embryo
70903	GSM1893968	H3K79me2	KH2	Embryonic Stem Cell	Embryo
70904	GSM1893967	H3K79me2	KH2	Embryonic Stem Cell	Embryo
70905	GSM1893966	H3K79me2	KH2	Embryonic Stem Cell	Embryo
70906	GSM1893965	H3K4me3	KH2	Embryonic Stem Cell	Embryo
70907	GSM1893964	H3K4me3	KH2	Embryonic Stem Cell	Embryo
70908	GSM1893963	H3K4me3	KH2	Embryonic Stem Cell	Embryo
70909	GSM1893962	H3K4me3	KH2	Embryonic Stem Cell	Embryo
70910	GSM1893961	H3K4me3	KH2	Embryonic Stem Cell	Embryo
70911	GSM1893960	H3K4me3	KH2	Embryonic Stem Cell	Embryo
71043	GSM1591719	H3K27me3	E14Tg2A	Embryonic Stem Cell	None
71044	GSM1591718	H3K27me3	E14Tg2A	Embryonic Stem Cell	None
71045	GSM1591717	H3K4me3	E14Tg2A	Embryonic Stem Cell	None
71046	GSM1591716	H3K4me3	E14Tg2A	Embryonic Stem Cell	None
71052	GSM2242116	H3K27me3	E14Tg2A	Embryonic Stem Cell	None
71053	GSM2242115	H3K27me3	E14Tg2A	Embryonic Stem Cell	None
71071	GSM2065705	TET1	E14	Embryonic Stem Cell	Embryo
71072	GSM2065704	TET1	E14	Embryonic Stem Cell	Embryo
71073	GSM2065702	SALL4	E14	Embryonic Stem Cell	Embryo
71074	GSM2065700	SALL4	E14	Embryonic Stem Cell	Embryo
71087	GSM2065712	BIRA	E14	Embryonic Stem Cell	Embryo
71088	GSM2065710	BIRA	E14	Embryonic Stem Cell	Embryo
71172	GSM2192997	SUZ12	None	Embryonic Stem Cell	None
71173	GSM2192996	SUZ12	None	Embryonic Stem Cell	None
71174	GSM2192995	SUZ12	None	Embryonic Stem Cell	None
71175	GSM2192994	SUZ12	None	Embryonic Stem Cell	None
71176	GSM2192993	SUZ12	None	Embryonic Stem Cell	None
71177	GSM2192992	SUZ12	None	Embryonic Stem Cell	None
71178	GSM2192991	RNF2	None	Embryonic Stem Cell	None
71179	GSM2192990	RNF2	None	Embryonic Stem Cell	None
71180	GSM2192989	RNF2	None	Embryonic Stem Cell	None
71181	GSM2192988	RNF2	None	Embryonic Stem Cell	None
71182	GSM2192987	RNF2	None	Embryonic Stem Cell	None
71183	GSM2192986	RNF2	None	Embryonic Stem Cell	None
71187	GSM2192982	RYBP	None	Embryonic Stem Cell	None
71188	GSM2192981	RYBP	None	Embryonic Stem Cell	None
71190	GSM2192973	H3K27me3	None	Embryonic Stem Cell	None
71191	GSM2192972	H3K27me3	None	Embryonic Stem Cell	None
71192	GSM2192971	H3K27me3	None	Embryonic Stem Cell	None
71193	GSM2192970	H3K27me3	None	Embryonic Stem Cell	None
71194	GSM2192969	H3K27me3	None	Embryonic Stem Cell	None
71195	GSM2192968	H3K27me3	None	Embryonic Stem Cell	None
71294	GSM2028098	H2Bub1	None	Embryonic Stem Cell	None
71469	GSM1543691	H3K36me3	C3H10T1/2	Multipotent cell	Embryo
71470	GSM1543689	H3K27me3	C3H10T1/2	Multipotent cell	Embryo
71471	GSM1543688	H3K36me3	C3H10T1/2	Multipotent cell	Embryo
71502	GSM2082726	H3K4me3	None	None	Embryo
71503	GSM2082725	H3K4me3	None	None	Embryo
71504	GSM2082723	H3K4me3	None	None	Embryo
71505	GSM2082722	H3K4me3	None	None	Embryo
71506	GSM2082720	H3K4me3	None	None	Embryo
71507	GSM2082719	H3K4me3	None	None	Embryo
71515	GSM2082710	H3K27me3	None	Embryonic Stem Cell	None
71518	GSM2082707	H3K4me3	None	Embryonic Stem Cell	None
71519	GSM2082706	H3K4me3	None	Embryonic Stem Cell	None
71522	GSM2082702	H3K4me3	None	None	Embryo
71523	GSM2082701	H3K4me3	None	None	Embryo
71526	GSM2082697	H3K4me3	None	Inner Cell Mass	Embryo
71527	GSM2082696	H3K4me3	None	Inner Cell Mass	Embryo
71530	GSM2082692	H3K4me3	None	None	Embryo
71531	GSM2082691	H3K4me3	None	None	Embryo
71532	GSM2082690	H3K4me3	None	None	Embryo
71533	GSM2082688	H3K27me3	None	None	Embryo
71536	GSM2082685	H3K4me3	None	None	Embryo
71537	GSM2082684	H3K4me3	None	None	Embryo
71541	GSM2082679	H3K4me3	None	None	Embryo
71542	GSM2082678	H3K4me3	None	None	Embryo
71543	GSM2082677	H3K4me3	None	None	Embryo
71544	GSM2082675	H3K27me3	None	None	Embryo
71547	GSM2082672	H3K4me3	None	None	Embryo
71548	GSM2082671	H3K4me3	None	None	Embryo
71549	GSM2082670	H3K4me3	None	None	Embryo
71557	GSM1674841	RXRA	P19	Embryonal carcinoma cell	Embryo
71562	GSM1674836	POLR2A	P19	Embryonal carcinoma cell	Embryo
71563	GSM1674835	POLR2A	P19	Embryonal carcinoma cell	Embryo
71564	GSM1674834	POLR2A	P19	Embryonal carcinoma cell	Embryo
71565	GSM1674833	POLR2A	P19	Embryonal carcinoma cell	Embryo
71566	GSM1674832	POLR2A	P19	Embryonal carcinoma cell	Embryo
71572	GSM1674826	H3K4me3	P19	Embryonal carcinoma cell	Embryo
71573	GSM1674825	H3K4me3	P19	Embryonal carcinoma cell	Embryo
71574	GSM1674824	H3K4me3	P19	Embryonal carcinoma cell	Embryo
71575	GSM1674823	H3K4me3	P19	Embryonal carcinoma cell	Embryo
[truncated: 773 more rows]
