# Supplementary material for: Pioneer activity distinguishes activating from non‐activating SOX2 binding sites
Source: EMBO J. 2023 Sep 11;42(20):e113150. doi: 10.15252/embj.2022113150 (PMC10577566; doi:10.15252/embj.2022113150)
Supplement: Supplementary file 4 — Dataset EV2 [file EMBJ-42-e113150-s002.xlsx]

## Sheet: Sheet2
Dataset EV2
Oligonucleotides and primers
List of all oligonucleotides and primers used in this study used for genome editing and RT –qPCR.

## Sheet: Sheet1
Name	seqeunce	Source
GFP rev	aatcccagcaaccacatggt	IDT
mCherry Fwd	gtccttccccgagggcttcaagtgg	IDT
fkbp Rev	gatcacctcctgcttgcctag	IDT
Sox2 Fwd	GAACGGCTCGCCCACCTACA	IDT
Sox2 Rev	TCCCCGCCGCCCTCAGGTTT	IDT
HMG-EGPF	ATGCCGGACCGCGTCAAGAGGCCCATGAACGCCTTCATGGTATGGTCCCGGGGGCAGCGGCGTAAGA	TWIST Bioscience
	TGGCCCAGGAGAACCCCAAGATGCACAACTCGGAGATCAGCAAGCGCCTGGGCGCGGAGTGGAAAC
	TTTTGTCCGAGACCGAGAAGCGGCCGTTCATCGACGAGGCCAAGCGGCTGCGCGCTCTGCACATGAA
	GGAGCACCCGGATTATAAATACCGGCCGCGGCGGAAAACCAAGACGgtgagcaagggcgaggagctgttcacc
	ggggtggtgcccatcctggtcgagctggacggcgacgtaaacggccacaAgttcagcgtgtccggcgagggcgagggcgatgccac
	ctacggcaagctgaccctgaagttcatctgcaccaccggcaagCtgcccgtgccctggcccaccctcgtgaccaccctgacctacggc
	gtgcagtgcttcagccgctaccccgaccacatgaagcAgcacgacttcttcaagtccgccatgcccgaaggctacgtccaggagcgca
	ccatcttcttcaaggacgacggcaactacaaGacccgcgccgaggtgaagttcgagggcgacaccctggtgaaccgcatcgagctga
	agggcatcgacttcaaggaggacgGcaacatcctggggcacaagctggagtacaactacaacagccacaacgtctatatcatggccg
	acaagcagaagaacggcaTcaaggtgaacttcaagatccgccacaacatcgaggacggcagcgtgcagctcgccgaccactaccagc
	agaacacccccatCggcgacggccccgtgctgctgcccgacaaccactacctgagcacccagtccgccctgagcaaagaccccaacga
	gaagcgcgatcacatggtcctgctggagttcgtgaccgccgccgggatcactctcggcatggacgagctgtacaagTAA
TAD-EGFP	ATGGCCGGCCTGGGTGCGGGCGTGAACCAGCGCATGGACAGCTACGCGCACATGAACGGCTGGA	TWIST Bioscience
	GCAACGGCAGCTACAGCATGATGCAGGAGCAGCTGGGCTACCCGCAGCACCCGGGCCTCAACGCT
	CACGGCGCGGCACAGATGCAACCGATGCACCGCTACGACGTCAGCGCCCTGCAGTACAACTCCATG
	ACCAGCTCGCAGACCTACATGAACGGCTCGCCCACCTACAGCATGTCCTACTCGCAGCAGGGCACCC
	CCGGTATGGCGCTGGGCTCCATGGGCTCTGTGGTCAAGTCCGAGGCCAGCTCCAGCCCCCCCGTGG
	TTACCTCTTCCTCCCACTCCAGGGCGCCCTGCCAGGCCGGGGACCTCCGGGACATGATCAGCATGTAC
	CTCCCCGGCGCCGAGGTGCCGGAGCCCGCTGCGCCCAGTAGACTGCACATGGCCCAGCACTACCAGA
	GCGGCCCGGTGCCCGGCACGGCCATTAACGGCACACTGCCCCTGTCGCACATGgtgagcaagggcgaggag
	Ctgttcaccggggtggtgcccatcctggtcgagctggacggcgacgtaaacggccacaagttcagcgtgtccggcgagggcgagggc
	Gatgccacctacggcaagctgaccctgaagttcatctgcaccaccggcaagctgcccgtgccctggcccaccctcgtgaccaccctgac
	Ctacggcgtgcagtgcttcagccgctaccccgaccacatgaagcagcacgacttcttcaagtccgccatgcccgaaggctacgtccagg
	Agcgcaccatcttcttcaaggacgacggcaactacaagacccgcgccgaggtgaagttcgagggcgacaccctggtgaaccgcatcga
	Gctgaagggcatcgacttcaaggaggacggcaacatcctggggcacaagctggagtacaactacaacagccacaacgtctatatcatg
	Gccgacaagcagaagaacggcatcaaggtgaacttcaagatccgccacaacatcgaggacggcagcgtgcagctcgccgaccactacc
	Agcagaacacccccatcggcgacggccccgtgctgctgcccgacaaccactacctgagcacccagtccgccctgagcaaagaccccaa
	cgagaagcgcgatcacatggtcctgctggagttcgtgaccgccgccgggatcactctcggcatggacgagctgtacaagTAA
FULL SOX2	ATGTATAACATGATGGAGACGGAGCTGAAGCCGCCGGGCCCGCAGCAAGCTTCGGGGGGCGGCG	TWIST Bioscience
	GCGGAGGAGGCAACGCCACGGCGGCGGCGACCGGCGGCAACCAGAAGAACAGCCCGGACCGCG
	TCAAGAGGCCCATGAACGCCTTCATGGTATGGTCCCGGGGGCAGCGGCGTAAGATGGCCCAGGAG
	AACCCCAAGATGCACAACTCGGAGATCAGCAAGCGCCTGGGCGCGGAGTGGAAACTTTTGTCCGAG
	ACCGAGAAGCGGCCGTTCATCGACGAGGCCAAGCGGCTGCGCGCTCTGCACATGAAGGAGCACCCG
	GATTATAAATACCGGCCGCGGCGGAAAACCAAGACGCTCATGAAGAAGGATAAGTACACGCTTCCCGG
	AGGCTTGCTGGCCCCCGGCGGGAACAGCATGGCGAGCGGGGTTGGGGTGGGCGCCGGCCTGGGTGC
	GGGCGTGAACCAGCGCATGGACAGCTACGCGCACATGAACGGCTGGAGCAACGGCAGCTACAGCATG
	ATGCAGGAGCAGCTGGGCTACCCGCAGCACCCGGGCCTCAACGCTCACGGCGCGGCACAGATGCAAC
	CGATGCACCGCTACGACGTCAGCGCCCTGCAGTACAACTCCATGACCAGCTCGCAGACCTACATGAACG
	GCTCGCCCACCTACAGCATGTCCTACTCGCAGCAGGGCACCCCCGGTATGGCGCTGGGCTCCATGGGCT
	CTGTGGTCAAGTCCGAGGCCAGCTCCAGCCCCCCCGTGGTTACCTCTTCCTCCCACTCCAGGGCGCCCT
	GCCAGGCCGGGGACCTCCGGGACATGATCAGCATGTACCTCCCCGGCGCCGAGGTGCCGGAGCCCGCT
	GCGCCCAGTAGACTGCACATGGCCCAGCACTACCAGAGCGGCCCGGTGCCCGGCACGGCCATTAACGG
	CACACTGCCCCTGTCGCACATGgtgagcaagggcgaggagctgttcaccggggtggtgcccatcctggtcgagctggacggc
	Gacgtaaacggccacaagttcagcgtgtccggcgagggcgagggcgatgccacctacggcaagctgaccctgaagttcatctgcacca
	Ccggcaagctgcccgtgccctggcccaccctcgtgaccaccctgacctacggcgtgcagtgcttcagccgctaccccgaccacatgaag
	Cagcacgacttcttcaagtccgccatgcccgaaggctacgtccaggagcgcaccatcttcttcaaggacgacggcaactacaagacccg
	Cgccgaggtgaagttcgagggcgacaccctggtgaaccgcatcgagctgaagggcatcgacttcaaggaggacggcaacatcctggg
	Gcacaagctggagtacaactacaacagccacaacgtctatatcatggccgacaagcagaagaacggcatcaaggtgaacttcaagatc
	Cgccacaacatcgaggacggcagcgtgcagctcgccgaccactaccagcagaacacccccatcggcgacggccccgtgctgctgcccg
	Acaaccactacctgagcacccagtccgccctgagcaaagaccccaacgagaagcgcgatcacatggtcctgctggagttcgtgaccgcc
	gccgggatcactctcggcatggacgagctgtacaagTAA
DAR KLF2 KO Genotyping Fwd	TCACTCTGGCCTCCTGACTT	IDT
DAR KLF2 KO Genotyping Rev	GAGGCCACATCTCTGAGGAG	IDT
klf2 RT-qPCR Fwd A	GCCAGCCTGGGAACAGAG	IDT
klf2 RT-qPCR Rev A	TCCTCGAAAAGACCGAAGG	IDT
klf2 RT-qPCR Fwd B	GCCAGCCTGGGAACAGAG	IDT
klf2 RT-qPCR Rev B	TCCTCGAAAAGACCGAAGG	IDT
S26_RT-qPCR Fwd	CGTCTTCGACGCCTACGTGCT	IDT
S26_RT-qPCR Rev	CGGCCTCTTTACATGGGCTTTGGT	IDT
3' DAR KO sgRNA 1	TTAGGGAAAAGATGCAGATT	IDT
3' DAR KO sgRNA 2	TTGTTGTTGTTATTCTGAGT	IDT
3' DAR KO sgRNA 3	ACAAAAAAGCTTGTAGAAAG	IDT
3' DAR KO sgRNA 4	AAGCTTGTAGAAAGTGGTAT	IDT
3' DAR KO sgRNA 5	AGCTTGTAGAAAGTGGTATA	IDT
3' DAR KO sgRNA 6	GTAGAAAGTGGTATAGGGTG	IDT
3' DAR KO sgRNA 7	GAGGCTGAAGCTGGAGGAAC	IDT
3' DAR KO sgRNA 8	AATCCGGAGGCTGAAGCTGG	IDT
3' DAR KO sgRNA 9	GGCAATCCGGAGGCTGAAGC	IDT
5' DAR KO sgRNA 1	AAGTATGGTCCCATCTAGTC	IDT
5' DAR KO sgRNA 2	AAGGGAGTGTCCTGACTAGA	IDT
5' DAR KO sgRNA 3	AGGGAGTGTCCTGACTAGAT	IDT
5' DAR KO sgRNA 4	GTTTTGAAGCAGGGGAAGTA	IDT
5' DAR KO sgRNA 5	GTGCTTAGAGGTTTTGAAGC	IDT
5' DAR KO sgRNA 6	TTTATCTAGCAAGTGCTTAG	IDT
Fwd KLF2-DAR_ampliconseq	TGGTAGCAGATGTGCAGCTT	IDT
Rev KLF2-DAR_ampliconseq	TGTCATGAGAGGCTGGTGAG	IDT
ssODN SOX2 motif mutant /Alt-R-HDR1/	/Alt-R-HDR1/T*G*G CCT CTT TTG TGT GAG GCA CAA GAC TGA AGG CCC TGT CTA GTA CAT GTC AAC TGC ACT AGC CGG GTT AAG TGC AGA TTC TT*C* C/Alt-R-HDR2/	IDT
sox2-motif_mutant fwd	CGCTTGTCCAGGAAAAAGAGT	IDT
sox2-motif_mutant rev	GGATAGGGGACCAAGAAAGG	IDT
