# Supplementary material for: Pioneer activity distinguishes activating from non‐activating SOX2 binding sites
Source: EMBO J. 2023 Sep 11;42(20):e113150. doi: 10.15252/embj.2022113150 (PMC10577566; doi:10.15252/embj.2022113150)
Supplement: Supplementary file 5 — Source Data for Expanded View [file EMBJ-42-e113150-s008.zip]

Archive with 8 entries (8 files):
- Related to Figure EV1C.pdf
- __MACOSX/._Related to Figure EV1C.pdf
- Related to Figure EV1E.pdf
- __MACOSX/._Related to Figure EV1E.pdf
- Related to Figure EV4A.pdf
- __MACOSX/._Related to Figure EV4A.pdf
- Related to Figure EV4C.pdf
- __MACOSX/._Related to Figure EV4C.pdf
